# Supplementary material for: Diaqua­bis(4-chloro­benzoato-κO)bis­(N,N-diethyl­nicotinamide-κN 1)manganese(II)
Source: Acta Crystallogr Sect E Struct Rep Online. 2008 Feb 29;64(Pt 3):m505–6. doi: 10.1107/S1600536808005540 (PMC2960864; doi:10.1107/S1600536808005540)
Supplement: Supplementary file 1 [file e-64-0m505-sup1.cif]

##############################################################################
###                                                                        ###
###        Electronic paper (Acta Crystallographica Section E)             ###
###                                                                        ###
##############################################################################
#                                                                            #
# This CIF contains the data in a paper accepted for publication in Acta     #
# Crystallographica Section E. It conforms to the requirements of Notes      #
# for Authors for Section E, and has been peer reviewed under the auspices   #
# of the IUCr Commission on Journals.                                        #
#                                                                            #
# Full details of the Crystallographic Information File format               #
# are given in the paper "The Crystallographic Information File (CIF):       #
# a New Standard Archive File for Crystallography" by S. R. Hall, F. H.      #
# Allen and I. D. Brown [Acta Cryst. (1991), A47, 655-685].                  #
#                                                                            #
# The current version of the core CIF dictionary is obtainable from          #
# ftp://ftp.iucr.org/pub/cif_core.dic. The current version number is 2.1.    #
#                                                                            #
# Software is freely available for graphical display of the structure(s) in  #
# this CIF.  For information consult the CIF home page http://www.iucr.org/  #
# cif/home.html                                                              #
#                                                                            #
##############################################################################
                                             
data_I
_audit_creation_method     SHELXL-97
_chemical_name_systematic
;
Diaquabis(4-chlorobenzoato-\kO)bis(N,N-diethylnicotinamide-\kN^1^)manganese(II)
;
_chemical_name_common     ?
_chemical_formula_moiety     'C34 H40 Cl2 Mn N4 O8'
_chemical_formula_sum     'C34 H40 Cl2 Mn N4 O8'
_chemical_formula_iupac     '[Mn (C7 H4 Cl O2)2 (C10 H14 N2 O)2 (H2 O)2]'
_chemical_formula_weight     758.54
_chemical_melting_point     ?
_symmetry_cell_setting     triclinic
_symmetry_space_group_name_H-M     'P -1'
_symmetry_space_group_name_Hall     '-P 1'
loop_
    _symmetry_equiv_pos_as_xyz
    'x, y, z'
    '-x, -y, -z'
_cell_length_a     7.35520(10)
_cell_length_b     8.6465(2)
_cell_length_c     15.9847(3)
_cell_angle_alpha     84.500(16)
_cell_angle_beta     78.616(17)
_cell_angle_gamma     68.154(17)
_cell_volume     924.73(12)
_cell_formula_units_Z     1
_cell_measurement_reflns_used     25
_cell_measurement_theta_min     5.2
_cell_measurement_theta_max     11.6
_cell_measurement_temperature     294(2)
_exptl_crystal_description     block
_exptl_crystal_colour     colorless
_exptl_crystal_size_max     0.30
_exptl_crystal_size_mid     0.15
_exptl_crystal_size_min     0.10
_exptl_crystal_density_diffrn     1.362
_exptl_crystal_density_meas     ?
_exptl_crystal_density_method     'not measured'
_exptl_crystal_F_000     395
_exptl_absorpt_coefficient_mu     0.555
_exptl_absorpt_correction_type     psi-scan
_exptl_absorpt_process_details     '(North <i>et al.</i>,  1968)'
_exptl_absorpt_correction_T_min     0.902
_exptl_absorpt_correction_T_max     0.950
_diffrn_ambient_temperature     294(2)
_diffrn_radiation_type     MoK\a
_diffrn_radiation_wavelength     0.71073
_diffrn_radiation_source     'fine-focus sealed tube'
_diffrn_radiation_monochromator     graphite
_diffrn_measurement_device_type     'Enraf--Nonius TurboCAD-4'
_diffrn_measurement_method     \w
_diffrn_detector_area_resol_mean     ?
_diffrn_reflns_number     4010
_diffrn_reflns_av_R_equivalents     0.0624
_diffrn_reflns_av_sigmaI/netI     0.0534
_diffrn_reflns_theta_min     3.03
_diffrn_reflns_theta_max     26.29
_diffrn_reflns_theta_full     26.29
_diffrn_measured_fraction_theta_max     0.999
_diffrn_measured_fraction_theta_full     0.999
_diffrn_reflns_limit_h_min     -8
_diffrn_reflns_limit_h_max     9
_diffrn_reflns_limit_k_min     0
_diffrn_reflns_limit_k_max     10
_diffrn_reflns_limit_l_min     -19
_diffrn_reflns_limit_l_max     19
_diffrn_standards_number     3
_diffrn_standards_interval_count     ?
_diffrn_standards_interval_time     120
_diffrn_standards_decay_%     1
_reflns_number_total     3752
_reflns_number_gt     2604
_reflns_threshold_expression     I>2\s(I)
_refine_ls_structure_factor_coef     Fsqd
_refine_ls_matrix_type     full
_refine_ls_R_factor_all     0.1239
_refine_ls_R_factor_gt     0.0801
_refine_ls_wR_factor_gt     0.2183
_refine_ls_wR_factor_ref     0.2543
_refine_ls_goodness_of_fit_ref     1.038
_refine_ls_restrained_S_all     1.077
_refine_ls_number_reflns     3752
_refine_ls_number_parameters     225
_refine_ls_number_restraints     5
_refine_ls_hydrogen_treatment     mixed
_refine_ls_weighting_scheme     calc
_refine_ls_weighting_details
         'calc w=1/[\s^2^(Fo^2^)+(0.1471P)^2^+1.5562P] where P=(Fo^2^+2Fc^2^)/3'
_atom_sites_solution_hydrogens     geom
_atom_sites_solution_primary     direct
_atom_sites_solution_secondary     difmap
_refine_ls_shift/su_max     0.000
_refine_ls_shift/su_mean     0.000
_refine_diff_density_max     1.257
_refine_diff_density_min     -1.312
_refine_ls_extinction_method     none
_refine_ls_extinction_coef     ?
loop_
    _atom_type_symbol
    _atom_type_description
    _atom_type_scat_dispersion_real
    _atom_type_scat_dispersion_imag
    _atom_type_scat_source
    'C' 'C' 0.0033 0.0016
                         'International Tables Vol C Tables 4.2.6.8 and 6.1.1.4'
    'H' 'H' 0.0000 0.0000
                         'International Tables Vol C Tables 4.2.6.8 and 6.1.1.4'
    'N' 'N' 0.0061 0.0033
                         'International Tables Vol C Tables 4.2.6.8 and 6.1.1.4'
    'O' 'O' 0.0106 0.0060
                         'International Tables Vol C Tables 4.2.6.8 and 6.1.1.4'
    'Cl' 'Cl' 0.1484 0.1585
                         'International Tables Vol C Tables 4.2.6.8 and 6.1.1.4'
    'Mn' 'Mn' 0.3368 0.7283
                         'International Tables Vol C Tables 4.2.6.8 and 6.1.1.4'
_computing_data_collection     'CAD-4 EXPRESS (Enraf--Nonius, 1989)'
_computing_cell_refinement     'CAD-4 EXPRESS (Enraf--Nonius, 1989)'
_computing_data_reduction     'XCAD4 (Harms & Wocadlo, 1995)'
_computing_structure_solution     'SIR92 (Altomare <i>et al.</i>,  1994)'
_computing_structure_refinement     'SHELXL97 (Sheldrick, 2008)'
_computing_molecular_graphics     'ORTEP-3 (Farrugia, 1997)'
_computing_publication_material     'WinGX (Farrugia, 1999)'
loop_
    _atom_site_type_symbol
    _atom_site_label
    _atom_site_fract_x
    _atom_site_fract_y
    _atom_site_fract_z
    _atom_site_U_iso_or_equiv
    _atom_site_adp_type
    _atom_site_calc_flag
    _atom_site_refinement_flags
    _atom_site_occupancy
    _atom_site_disorder_assembly
    _atom_site_disorder_group
    Mn Mn 0.0000 1.0000 0.0000 0.0323(3) Uani d S 1 . .
    Cl Cl -0.7397(3) 0.8445(3) 0.46709(13) 0.0925(7) Uani d . 1 . .
    O O1 -0.1119(5) 0.8758(4) 0.1086(2) 0.0408(8) Uani d . 1 . .
    O O2 0.0744(5) 0.8690(5) 0.2036(3) 0.0508(10) Uani d . 1 . .
    O O3 -0.8388(6) 1.3270(5) 0.1267(3) 0.0576(11) Uani d . 1 . .
    O O4 -0.2247(6) 0.9829(5) -0.0681(2) 0.0463(9) Uani d D 1 . .
    H H41 -0.195(10) 1.042(7) -0.122(2) 0.07(2) Uiso d D 1 . .
    H H42 -0.221(12) 0.880(5) -0.083(4) 0.08(2) Uiso d D 1 . .
    N N1 -0.2326(6) 1.2447(5) 0.0532(3) 0.0360(9) Uani d . 1 . .
    N N2 -0.8349(8) 1.4183(8) 0.2506(4) 0.0649(15) Uani d . 1 . .
    C C1 -0.0808(7) 0.8688(6) 0.1836(3) 0.0366(11) Uani d . 1 . .
    C C2 -0.2462(7) 0.8636(5) 0.2547(3) 0.0350(10) Uani d . 1 . .
    C C3 -0.4206(7) 0.8580(6) 0.2372(3) 0.0381(11) Uani d . 1 . .
    H H3 -0.4358 0.8589 0.1807 0.046 Uiso calc R 1 . .
    C C4 -0.5733(8) 0.8509(7) 0.3024(4) 0.0487(13) Uani d . 1 . .
    H H4 -0.6898 0.8463 0.2904 0.058 Uiso calc R 1 . .
    C C5 -0.5477(9) 0.8509(8) 0.3850(4) 0.0525(14) Uani d . 1 . .
    C C6 -0.3789(9) 0.8586(8) 0.4047(4) 0.0533(14) Uani d . 1 . .
    H H6 -0.3655 0.8585 0.4613 0.064 Uiso calc R 1 . .
    C C7 -0.2282(8) 0.8665(7) 0.3392(3) 0.0434(12) Uani d . 1 . .
    H H7 -0.1138 0.8739 0.3520 0.052 Uiso calc R 1 . .
    C C8 -0.2050(7) 1.3893(6) 0.0424(3) 0.0390(11) Uani d . 1 . .
    H H8 -0.0855 1.3917 0.0107 0.047 Uiso calc R 1 . .
    C C9 -0.3452(8) 1.5356(6) 0.0760(4) 0.0461(13) Uani d . 1 . .
    H H9 -0.3203 1.6343 0.0676 0.055 Uiso calc R 1 . .
    C C10 -0.5227(8) 1.5332(6) 0.1223(4) 0.0442(13) Uani d . 1 . .
    H H10 -0.6197 1.6304 0.1458 0.053 Uiso calc R 1 . .
    C C11 -0.5554(7) 1.3848(6) 0.1334(3) 0.0359(11) Uani d . 1 . .
    C C12 -0.4080(7) 1.2446(6) 0.0965(3) 0.0380(11) Uani d . 1 . .
    H H12 -0.4315 1.1453 0.1020 0.046 Uiso calc R 1 . .
    C C13 -0.7519(7) 1.3715(6) 0.1710(3) 0.0413(12) Uani d . 1 . .
    C C14 -0.7427(13) 1.4762(10) 0.3087(5) 0.080(2) Uani d D 1 . .
    H H14A -0.6247 1.4935 0.2770 0.096 Uiso calc R 1 . .
    H H14B -0.8350 1.5823 0.3318 0.096 Uiso calc R 1 . .
    C C15 -0.6883(17) 1.3572(14) 0.3785(7) 0.132 Uani d D 1 . .
    H H15A -0.6290 1.3989 0.4151 0.132 Uiso calc R 1 . .
    H H15B -0.5949 1.2527 0.3558 0.132 Uiso calc R 1 . .
    H H15C -0.8052 1.3412 0.4106 0.132 Uiso calc R 1 . .
    C C16 -1.0402(11) 1.4197(10) 0.2815(6) 0.080(2) Uani d . 1 . .
    H H16A -1.1031 1.4942 0.3291 0.096 Uiso calc R 1 . .
    H H16B -1.1177 1.4616 0.2362 0.096 Uiso calc R 1 . .
    C C17 -1.0391(16) 1.2541(11) 0.3085(7) 0.107(3) Uani d . 1 . .
    H H17A -1.1734 1.2589 0.3272 0.160 Uiso calc R 1 . .
    H H17B -0.9659 1.2137 0.3546 0.160 Uiso calc R 1 . .
    H H17C -0.9773 1.1802 0.2614 0.160 Uiso calc R 1 . .
loop_
    _atom_site_aniso_label
    _atom_site_aniso_U_11
    _atom_site_aniso_U_22
    _atom_site_aniso_U_33
    _atom_site_aniso_U_12
    _atom_site_aniso_U_13
    _atom_site_aniso_U_23
    Mn 0.0261(5) 0.0275(5) 0.0373(6) -0.0030(4) -0.0004(4) -0.0107(4)
    Cl 0.0696(12) 0.144(2) 0.0638(12) -0.0517(13) 0.0190(9) -0.0096(12)
    O1 0.043(2) 0.0384(19) 0.0390(19) -0.0133(16) -0.0033(15) -0.0072(14)
    O2 0.034(2) 0.061(3) 0.057(2) -0.0162(18) -0.0097(17) -0.0010(19)
    O3 0.043(2) 0.066(3) 0.070(3) -0.022(2) -0.0078(19) -0.022(2)
    O4 0.043(2) 0.046(2) 0.054(2) -0.0195(17) -0.0090(17) -0.0081(18)
    N1 0.030(2) 0.026(2) 0.046(2) -0.0054(16) -0.0002(17) -0.0086(16)
    N2 0.052(3) 0.079(4) 0.061(3) -0.026(3) 0.011(2) -0.024(3)
    C1 0.031(2) 0.022(2) 0.049(3) -0.0010(18) -0.007(2) -0.0055(19)
    C2 0.034(2) 0.022(2) 0.044(3) -0.0032(18) -0.006(2) -0.0050(18)
    C3 0.037(3) 0.033(3) 0.043(3) -0.012(2) -0.007(2) -0.005(2)
    C4 0.036(3) 0.058(3) 0.055(3) -0.021(3) -0.005(2) -0.005(3)
    C5 0.044(3) 0.055(3) 0.051(3) -0.015(3) 0.005(3) -0.005(3)
    C6 0.055(3) 0.064(4) 0.038(3) -0.018(3) -0.006(2) -0.001(3)
    C7 0.036(3) 0.045(3) 0.047(3) -0.010(2) -0.008(2) -0.008(2)
    C8 0.032(2) 0.032(2) 0.051(3) -0.009(2) -0.005(2) -0.009(2)
    C9 0.042(3) 0.030(3) 0.066(4) -0.012(2) -0.007(3) -0.009(2)
    C10 0.040(3) 0.027(2) 0.059(3) -0.003(2) -0.005(2) -0.018(2)
    C11 0.031(2) 0.032(2) 0.040(3) -0.0040(19) -0.0066(19) -0.0103(19)
    C12 0.030(2) 0.028(2) 0.050(3) -0.0054(19) 0.000(2) -0.010(2)
    C13 0.031(2) 0.038(3) 0.051(3) -0.007(2) -0.003(2) -0.013(2)
    C14 0.085(5) 0.078(5) 0.072(5) -0.029(4) -0.002(4) -0.009(4)
    C15 0.180 0.156 0.138 -0.130 -0.127 0.126
    C16 0.060(4) 0.067(5) 0.098(6) -0.015(4) 0.018(4) -0.026(4)
    C17 0.116(8) 0.071(6) 0.112(7) -0.031(5) 0.030(6) -0.014(5)
loop_
    _geom_bond_atom_site_label_1
    _geom_bond_atom_site_label_2
    _geom_bond_site_symmetry_2
    _geom_bond_distance
    _geom_bond_publ_flag
    Mn O1 2_575 2.141(3) ?
    Mn O1 . 2.141(3) yes
    Mn O4 . 2.205(4) yes
    Mn O4 2_575 2.205(4) ?
    Mn N1 2_575 2.281(4) ?
    Mn N1 . 2.281(4) yes
    Cl C5 . 1.741(6) ?
    O1 C1 . 1.256(6) ?
    O2 C1 . 1.245(6) ?
    O3 C13 . 1.214(6) ?
    O4 H41 . 0.99(4) ?
    O4 H42 . 0.93(5) ?
    N1 C8 . 1.330(6) ?
    N1 C12 . 1.339(6) ?
    N2 C14 . 1.471(10) ?
    N2 C16 . 1.489(9) ?
    C2 C3 . 1.384(7) ?
    C2 C7 . 1.387(7) ?
    C2 C1 . 1.502(7) ?
    C3 H3 . 0.9300 ?
    C4 C5 . 1.369(8) ?
    C4 C3 . 1.388(7) ?
    C4 H4 . 0.9300 ?
    C5 C6 . 1.366(9) ?
    C6 H6 . 0.9300 ?
    C7 C6 . 1.383(8) ?
    C7 H7 . 0.9300 ?
    C8 H8 . 0.9300 ?
    C9 C8 . 1.376(7) ?
    C9 H9 . 0.9300 ?
    C10 C9 . 1.373(8) ?
    C10 H10 . 0.9300 ?
    C11 C12 . 1.378(6) ?
    C11 C10 . 1.380(7) ?
    C12 H12 . 0.9300 ?
    C13 N2 . 1.328(7) ?
    C13 C11 . 1.494(7) ?
    C14 C15 . 1.453(9) ?
    C14 H14A . 0.9700 ?
    C14 H14B . 0.9700 ?
    C15 H15A . 0.9600 ?
    C15 H15B . 0.9600 ?
    C15 H15C . 0.9600 ?
    C16 C17 . 1.453(11) ?
    C16 H16A . 0.9700 ?
    C16 H16B . 0.9700 ?
    C17 H17A . 0.9600 ?
    C17 H17B . 0.9600 ?
    C17 H17C . 0.9600 ?
loop_
    _geom_angle_atom_site_label_1
    _geom_angle_atom_site_label_2
    _geom_angle_atom_site_label_3
    _geom_angle_site_symmetry_1
    _geom_angle_site_symmetry_3
    _geom_angle
    _geom_angle_publ_flag
    O1 Mn O1 2_575 . 180.0000(10)
                                ?
    O1 Mn O4 2_575 . 90.38(14) yes
    O1 Mn O4 . . 89.62(14) yes
    O1 Mn O4 2_575 2_575 89.62(14) ?
    O1 Mn O4 . 2_575 90.38(14) ?
    O4 Mn O4 . 2_575 180.00(16) ?
    O1 Mn N1 2_575 2_575 87.77(14) ?
    O1 Mn N1 . 2_575 92.23(14) yes
    O4 Mn N1 . 2_575 92.72(14) yes
    O4 Mn N1 2_575 2_575 87.28(14) ?
    O1 Mn N1 2_575 . 92.23(14) ?
    O1 Mn N1 . . 87.77(14) yes
    O4 Mn N1 . . 87.28(14) yes
    O4 Mn N1 2_575 . 92.72(14) ?
    N1 Mn N1 2_575 . 180.0 ?
    C1 O1 Mn . . 127.5(3) ?
    Mn O4 H41 . . 100(4) ?
    Mn O4 H42 . . 121(5) ?
    H41 O4 H42 . . 107(4) ?
    C8 N1 C12 . . 117.7(4) ?
    C8 N1 Mn . . 123.5(3) ?
    C12 N1 Mn . . 118.8(3) ?
    C13 N2 C14 . . 124.8(6) ?
    C13 N2 C16 . . 117.3(6) ?
    C14 N2 C16 . . 117.8(6) ?
    O2 C1 O1 . . 125.2(5) ?
    O2 C1 C2 . . 117.6(5) ?
    O1 C1 C2 . . 117.1(4) ?
    C3 C2 C7 . . 118.6(5) ?
    C3 C2 C1 . . 120.8(5) ?
    C7 C2 C1 . . 120.6(5) ?
    C2 C3 C4 . . 121.2(5) ?
    C2 C3 H3 . . 119.4 ?
    C4 C3 H3 . . 119.4 ?
    C5 C4 C3 . . 118.2(5) ?
    C5 C4 H4 . . 120.9 ?
    C3 C4 H4 . . 120.9 ?
    C6 C5 C4 . . 122.2(5) ?
    C6 C5 Cl . . 119.3(5) ?
    C4 C5 Cl . . 118.5(5) ?
    C5 C6 C7 . . 119.1(5) ?
    C5 C6 H6 . . 120.5 ?
    C7 C6 H6 . . 120.5 ?
    C6 C7 C2 . . 120.6(5) ?
    C6 C7 H7 . . 119.7 ?
    C2 C7 H7 . . 119.7 ?
    N1 C8 C9 . . 122.9(5) ?
    N1 C8 H8 . . 118.5 ?
    C9 C8 H8 . . 118.5 ?
    C10 C9 C8 . . 118.8(5) ?
    C10 C9 H9 . . 120.6 ?
    C8 C9 H9 . . 120.6 ?
    C9 C10 C11 . . 119.2(4) ?
    C9 C10 H10 . . 120.4 ?
    C11 C10 H10 . . 120.4 ?
    C12 C11 C10 . . 118.2(5) ?
    C12 C11 C13 . . 117.2(4) ?
    C10 C11 C13 . . 123.8(4) ?
    N1 C12 C11 . . 123.0(5) ?
    N1 C12 H12 . . 118.5 ?
    C11 C12 H12 . . 118.5 ?
    O3 C13 N2 . . 120.8(5) ?
    O3 C13 C11 . . 119.4(5) ?
    N2 C13 C11 . . 119.7(5) ?
    C15 C14 N2 . . 111.7(7) ?
    C15 C14 H14A . . 109.3 ?
    N2 C14 H14A . . 109.3 ?
    C15 C14 H14B . . 109.3 ?
    N2 C14 H14B . . 109.3 ?
    H14A C14 H14B . . 107.9 ?
    C14 C15 H15A . . 109.5 ?
    C14 C15 H15B . . 109.5 ?
    H15A C15 H15B . . 109.5 ?
    C14 C15 H15C . . 109.5 ?
    H15A C15 H15C . . 109.5 ?
    H15B C15 H15C . . 109.5 ?
    C17 C16 N2 . . 111.5(7) ?
    C17 C16 H16A . . 109.3 ?
    N2 C16 H16A . . 109.3 ?
    C17 C16 H16B . . 109.3 ?
    N2 C16 H16B . . 109.3 ?
    H16A C16 H16B . . 108.0 ?
    C16 C17 H17A . . 109.5 ?
    C16 C17 H17B . . 109.5 ?
    H17A C17 H17B . . 109.5 ?
    C16 C17 H17C . . 109.5 ?
    H17A C17 H17C . . 109.5 ?
    H17B C17 H17C . . 109.5 ?
loop_
    _geom_torsion_atom_site_label_1
    _geom_torsion_atom_site_label_2
    _geom_torsion_atom_site_label_3
    _geom_torsion_atom_site_label_4
    _geom_torsion_site_symmetry_1
    _geom_torsion_site_symmetry_2
    _geom_torsion_site_symmetry_3
    _geom_torsion_site_symmetry_4
    _geom_torsion
    _geom_torsion_publ_flag
    O4 Mn O1 C1 . . . . -164.0(4) ?
    O4 Mn O1 C1 2_575 . . . 16.0(4) ?
    N1 Mn O1 C1 2_575 . . . 103.3(4) ?
    N1 Mn O1 C1 . . . . -76.7(4) ?
    O1 Mn N1 C8 2_575 . . . -32.0(4) ?
    O1 Mn N1 C8 . . . . 148.0(4) ?
    O4 Mn N1 C8 . . . . -122.3(4) ?
    O4 Mn N1 C8 2_575 . . . 57.7(4) ?
    O1 Mn N1 C12 2_575 . . . 146.8(4) ?
    O1 Mn N1 C12 . . . . -33.2(4) ?
    O4 Mn N1 C12 . . . . 56.6(4) ?
    O4 Mn N1 C12 2_575 . . . -123.4(4) ?
    Mn O1 C1 O2 . . . . -31.6(7) ?
    Mn O1 C1 C2 . . . . 146.9(3) ?
    Mn N1 C8 C9 . . . . -178.9(4) ?
    C12 N1 C8 C9 . . . . 2.2(8) ?
    C8 N1 C12 C11 . . . . -3.2(8) ?
    Mn N1 C12 C11 . . . . 177.9(4) ?
    C13 N2 C14 C15 . . . . -111.0(9) ?
    C16 N2 C14 C15 . . . . 72.0(10) ?
    C13 N2 C16 C17 . . . . 81.2(9) ?
    C14 N2 C16 C17 . . . . -101.6(9) ?
    C3 C2 C7 C6 . . . . 2.0(8) ?
    C1 C2 C7 C6 . . . . -178.8(5) ?
    C3 C2 C1 O2 . . . . -178.0(4) ?
    C7 C2 C1 O2 . . . . 2.8(7) ?
    C3 C2 C1 O1 . . . . 3.3(6) ?
    C7 C2 C1 O1 . . . . -175.9(4) ?
    C7 C2 C3 C4 . . . . -1.7(7) ?
    C1 C2 C3 C4 . . . . 179.1(5) ?
    C5 C4 C3 C2 . . . . 0.5(8) ?
    C3 C4 C5 C6 . . . . 0.4(9) ?
    C3 C4 C5 Cl . . . . 179.2(4) ?
    C4 C5 C6 C7 . . . . -0.1(10) ?
    Cl C5 C6 C7 . . . . -178.9(5) ?
    C2 C7 C6 C5 . . . . -1.2(9) ?
    C10 C9 C8 N1 . . . . -0.6(9) ?
    C11 C10 C9 C8 . . . . -0.2(8) ?
    C12 C11 C10 C9 . . . . -0.7(8) ?
    C13 C11 C10 C9 . . . . -170.7(5) ?
    C10 C11 C12 N1 . . . . 2.4(8) ?
    C13 C11 C12 N1 . . . . 173.1(5) ?
    O3 C13 N2 C14 . . . . -179.1(6) ?
    C11 C13 N2 C14 . . . . -3.4(10) ?
    O3 C13 N2 C16 . . . . -2.2(9) ?
    C11 C13 N2 C16 . . . . 173.5(5) ?
    O3 C13 C11 C10 . . . . 114.1(6) ?
    N2 C13 C11 C10 . . . . -61.6(8) ?
    O3 C13 C11 C12 . . . . -55.9(7) ?
    N2 C13 C11 C12 . . . . 128.3(6) ?
loop_
    _geom_hbond_atom_site_label_D
    _geom_hbond_atom_site_label_H
    _geom_hbond_atom_site_label_A
    _geom_hbond_site_symmetry_A
    _geom_hbond_distance_DH
    _geom_hbond_distance_HA
    _geom_hbond_distance_DA
    _geom_hbond_angle_DHA
    _geom_hbond_publ_flag
    O4 H41 O2 2_575 0.99(4) 1.71(5) 2.670(6) 162(7) yes
    O4 H42 O3 2_475 0.93(5) 1.85(5) 2.766(6) 168(7) yes
data_global
_journal_date_recd_electronic     2008-02-19
_journal_date_accepted     2008-02-27
_journal_name_full     'Acta Crystallographica, Section E'
_journal_year     2008
_journal_volume     64
_journal_issue      3
_journal_page_first     m505
_journal_page_last     m506
_journal_paper_category     QM
_journal_coeditor_code     HY2120
_publ_contact_author
;
Dr. Tuncer H\"okelek
Department of Physics
Hacettepe University
06800 Beytepe
Ankara
Turkey
;
_publ_contact_author_email     merzifon@hacettepe.edu.tr
_publ_contact_author_fax     '90(312)2352550'
_publ_contact_author_phone     '90(312)2977242'
_publ_section_title
;\
Diaquabis(4-chlorobenzoato-\k<i>O</i>)bis(<i>N</i>,<i>N</i>-\
diethylnicotinamide-\k<i>N</i>^1^)manganese(II)
;
loop_
    _publ_author_name
    _publ_author_address
    'H\"okelek, Tuncer'
;
Department of Physics
Hacettepe University
06800 Beytepe
Ankara
Turkey
;
    '\,Caylak, Nagihan'
;
Department of Physics
Faculty of Arts and Sciences
Sakarya University
54187 Esentepe
Adapazar\?i
Turkey
;
    'Necefo\(glu, Hacali'
;
Department of Chemistry
Kafkas University
63100 Kars
Turkey
;
