# Supplementary material for: Diaqua­bis(4-chloro­benzoato-κO)bis­(N,N-diethyl­nicotinamide-κN 1)manganese(II)
Source: Acta Crystallogr Sect E Struct Rep Online. 2008 Feb 29;64(Pt 3):m505–6. doi: 10.1107/S1600536808005540 (PMC2960864; doi:10.1107/S1600536808005540)
Supplement: Supplementary file 2 [file e-64-0m505-Isup2.hkl]

#
# h,k,l, Fo-squared, sigma(Fo-squared), Fc and phi(calc)
#
data_I
_shelx_title ' cad4 in P -1'
_shelx_refln_list_code          6
_shelx_F_calc_maximum      160.41
_exptl_crystal_F_000       395.00
_reflns_d_resolution_high  0.8023
 
loop_
 _symmetry_equiv_pos_as_xyz
 'x, y, z'
 '-x, -y, -z'
 
_cell_length_a     7.3552
_cell_length_b     8.6465
_cell_length_c    15.9847
_cell_angle_alpha  84.500
_cell_angle_beta   78.616
_cell_angle_gamma  68.154
 
loop_
 _refln_index_h
 _refln_index_k
 _refln_index_l
 _refln_F_squared_meas
 _refln_F_squared_sigma
 _refln_F_calc
 _refln_phase_calc
1 0 0 459.70 10.85 22.84 0.0
2 0 0 556.66 11.04 21.86 180.0
3 0 0 24.97 2.24 4.43 180.0
4 0 0 896.13 14.76 29.01 0.0
5 0 0 361.13 8.68 18.54 0.0
6 0 0 179.68 11.70 13.35 180.0
7 0 0 3.54 5.14 3.42 0.0
8 0 0 33.09 8.42 5.41 0.0
-8 1 0 21.84 8.20 4.72 0.0
-7 1 0 7.86 7.34 4.01 0.0
-6 1 0 76.84 8.50 9.26 180.0
-5 1 0 14.47 5.66 3.96 180.0
-4 1 0 101.55 6.37 10.27 0.0
-3 1 0 500.25 14.28 22.36 0.0
-2 1 0 614.68 13.09 24.08 0.0
-1 1 0 1862.73 24.56 38.58 0.0
1 1 0 358.45 9.06 19.22 0.0
2 1 0 46.30 3.07 6.90 0.0
3 1 0 211.71 6.62 12.90 0.0
4 1 0 520.64 14.84 22.97 0.0
5 1 0 722.55 19.32 27.66 0.0
6 1 0 63.08 6.92 7.91 180.0
7 1 0 23.18 6.06 4.75 0.0
8 1 0 72.54 9.16 7.13 0.0
-7 2 0 5.01 10.60 1.64 180.0
-6 2 0 349.85 16.98 20.11 0.0
-5 2 0 0.00 9.00 2.21 0.0
-4 2 0 254.74 11.19 16.44 0.0
-3 2 0 269.78 9.75 17.99 0.0
-2 2 0 957.59 24.92 26.73 0.0
-1 2 0 12.53 2.43 2.84 0.0
0 2 0 57.87 3.53 11.20 0.0
1 2 0 1477.75 23.08 43.48 0.0
2 2 0 15.87 2.43 4.54 180.0
3 2 0 5.51 2.70 4.03 180.0
4 2 0 164.72 7.10 12.83 0.0
5 2 0 205.32 9.00 13.76 0.0
6 2 0 38.18 6.84 5.86 0.0
7 2 0 33.60 6.89 5.10 0.0
8 2 0 83.80 9.42 9.19 0.0
-7 3 0 2.84 12.08 0.35 0.0
-6 3 0 179.82 12.45 14.04 0.0
-5 3 0 228.42 13.40 16.14 0.0
-4 3 0 31.75 7.11 5.37 0.0
-3 3 0 30.92 4.15 4.36 0.0
-2 3 0 0.00 2.97 1.66 0.0
-1 3 0 6374.08 49.32 62.18 0.0
0 3 0 1545.96 31.40 40.75 180.0
1 3 0 31.78 3.13 7.18 180.0
2 3 0 78.03 4.36 8.87 0.0
3 3 0 39.17 3.81 8.26 0.0
4 3 0 317.55 10.49 17.20 0.0
5 3 0 492.84 15.95 20.62 0.0
6 3 0 641.39 20.31 26.28 0.0
7 3 0 172.39 10.84 13.13 0.0
8 3 0 14.10 6.58 3.27 0.0
-6 4 0 106.80 11.64 12.07 0.0
-5 4 0 147.95 11.59 12.77 0.0
-4 4 0 70.01 7.85 8.01 0.0
-3 4 0 241.00 10.87 15.02 0.0
-2 4 0 290.30 9.84 16.65 0.0
-1 4 0 424.53 12.29 16.09 0.0
0 4 0 994.51 29.46 32.71 180.0
1 4 0 7.37 2.67 1.55 180.0
2 4 0 57.35 4.82 10.10 0.0
3 4 0 764.94 18.18 26.34 0.0
4 4 0 459.46 15.51 20.00 0.0
5 4 0 30.81 5.68 6.13 0.0
6 4 0 567.66 15.72 24.87 0.0
7 4 0 10.44 5.11 2.70 0.0
8 4 0 24.41 7.68 5.52 0.0
-5 5 0 28.94 8.16 5.72 0.0
-4 5 0 172.65 12.87 15.63 0.0
-3 5 0 14.60 5.38 3.98 0.0
-2 5 0 22.66 4.43 2.13 0.0
-1 5 0 3.12 6.23 1.79 180.0
0 5 0 88.12 7.25 11.26 0.0
1 5 0 430.05 12.69 21.51 0.0
2 5 0 79.67 6.10 9.71 0.0
3 5 0 363.14 11.08 19.78 0.0
4 5 0 278.90 10.25 17.56 0.0
5 5 0 318.31 12.71 17.78 0.0
6 5 0 130.90 9.97 10.12 0.0
7 5 0 16.96 5.51 3.31 0.0
8 5 0 0.00 11.87 3.08 0.0
-5 6 0 24.18 8.67 5.79 0.0
-4 6 0 25.98 7.45 4.24 0.0
-3 6 0 55.57 7.45 6.47 0.0
-2 6 0 0.00 8.66 2.35 0.0
-1 6 0 26.33 6.43 4.30 180.0
0 6 0 414.48 13.34 18.55 0.0
1 6 0 185.16 10.02 12.65 0.0
2 6 0 79.49 6.80 7.70 0.0
3 6 0 81.04 6.95 9.89 0.0
4 6 0 207.62 9.70 12.94 0.0
5 6 0 32.02 5.47 6.09 180.0
6 6 0 51.06 8.11 6.95 0.0
7 6 0 12.46 5.91 3.01 0.0
8 6 0 28.87 7.34 4.42 0.0
-4 7 0 11.09 6.78 3.78 0.0
-3 7 0 0.00 12.06 1.86 0.0
-2 7 0 66.25 8.36 8.11 0.0
-1 7 0 311.50 13.35 15.26 0.0
0 7 0 778.68 22.38 26.16 0.0
1 7 0 35.67 5.52 5.69 0.0
2 7 0 105.99 8.15 9.90 0.0
3 7 0 96.87 7.69 9.55 0.0
4 7 0 57.48 7.51 7.94 0.0
5 7 0 131.20 9.60 11.89 0.0
6 7 0 195.74 11.23 14.44 180.0
7 7 0 0.00 10.49 2.35 0.0
8 7 0 0.00 12.66 3.34 0.0
-3 8 0 9.23 7.00 2.79 0.0
-2 8 0 0.00 10.91 2.27 0.0
-1 8 0 26.20 7.49 6.46 0.0
0 8 0 619.94 19.90 26.88 0.0
1 8 0 67.96 8.61 7.62 0.0
2 8 0 0.00 10.18 3.47 0.0
3 8 0 9.42 6.04 3.71 0.0
4 8 0 160.41 11.13 14.72 0.0
5 8 0 37.65 6.95 6.05 0.0
6 8 0 107.59 10.86 10.26 180.0
7 8 0 0.00 6.56 2.55 0.0
8 8 0 0.00 14.18 4.79 0.0
-1 9 0 99.13 10.91 11.94 0.0
0 9 0 61.84 10.50 6.53 0.0
1 9 0 0.54 7.59 3.96 0.0
2 9 0 2.35 7.09 4.37 0.0
3 9 0 42.99 8.15 8.02 0.0
4 9 0 0.00 11.33 2.33 180.0
5 9 0 0.00 11.88 2.02 0.0
6 9 0 0.00 12.65 3.45 0.0
7 9 0 14.99 7.71 3.83 0.0
0 10 0 2.00 13.82 3.15 180.0
1 10 0 0.00 15.03 4.49 0.0
2 10 0 0.00 11.50 1.06 180.0
3 10 0 0.00 12.27 2.64 0.0
4 10 0 34.66 8.69 6.21 0.0
5 10 0 28.07 7.00 2.59 0.0
6 10 0 50.12 10.65 7.04 0.0
-5 -10 1 32.63 9.01 6.14 0.0
-4 -10 1 0.00 11.87 3.80 0.0
-3 -10 1 5.91 11.08 2.75 0.0
-2 -10 1 0.00 10.12 0.17 0.0
-1 -10 1 34.30 8.50 5.48 0.0
-7 -9 1 16.22 8.61 5.31 0.0
-6 -9 1 57.90 8.43 7.24 0.0
-5 -9 1 0.00 14.19 1.39 0.0
-4 -9 1 0.00 11.87 4.09 0.0
-3 -9 1 24.18 7.40 4.93 0.0
-2 -9 1 4.39 5.76 2.16 0.0
-1 -9 1 11.64 6.36 3.71 0.0
0 -9 1 0.00 12.23 0.03 180.0
1 -9 1 23.41 7.95 6.36 0.0
-7 -8 1 8.99 6.73 3.16 0.0
-6 -8 1 47.40 8.83 6.37 0.0
-5 -8 1 0.00 10.41 0.17 180.0
-4 -8 1 119.75 9.60 11.52 0.0
-3 -8 1 1.30 10.06 2.13 0.0
-2 -8 1 0.00 11.05 4.14 0.0
-1 -8 1 0.00 10.82 3.91 0.0
0 -8 1 139.08 12.09 10.71 0.0
1 -8 1 152.39 11.13 11.73 0.0
2 -8 1 55.23 7.93 6.85 0.0
3 -8 1 14.45 6.46 4.14 0.0
-8 -7 1 3.65 13.60 3.18 0.0
-7 -7 1 38.45 7.96 5.96 0.0
-6 -7 1 0.00 11.15 0.19 180.0
-5 -7 1 3.93 10.00 3.62 180.0
-4 -7 1 2.30 8.58 1.90 0.0
-3 -7 1 170.87 9.55 14.76 0.0
-2 -7 1 59.76 6.49 7.50 0.0
-1 -7 1 53.30 6.07 5.39 0.0
0 -7 1 6.25 13.27 1.71 0.0
1 -7 1 1030.78 24.88 31.61 0.0
2 -7 1 17.44 5.87 4.47 0.0
3 -7 1 0.00 11.90 1.22 0.0
4 -7 1 0.00 12.40 0.36 0.0
-8 -6 1 3.77 7.01 2.31 0.0
-7 -6 1 0.00 10.17 0.69 0.0
-6 -6 1 19.76 6.26 2.42 0.0
-5 -6 1 46.41 6.19 6.17 0.0
-4 -6 1 63.61 6.80 9.78 0.0
-3 -6 1 55.23 6.26 7.55 0.0
-2 -6 1 445.70 13.69 21.13 0.0
-1 -6 1 534.51 15.71 24.32 0.0
0 -6 1 924.04 22.82 29.32 0.0
1 -6 1 45.15 5.58 6.03 0.0
2 -6 1 91.14 6.71 7.97 0.0
3 -6 1 0.00 9.57 1.55 0.0
4 -6 1 0.00 14.80 5.18 0.0
5 -6 1 0.00 11.32 3.13 0.0
-8 -5 1 10.64 6.01 3.52 0.0
-7 -5 1 20.25 6.48 5.12 180.0
-6 -5 1 463.81 15.13 21.13 180.0
-5 -5 1 1146.21 26.08 34.54 0.0
-4 -5 1 46.36 5.80 6.44 0.0
-3 -5 1 42.53 5.30 6.03 0.0
-2 -5 1 99.41 6.31 12.44 0.0
-1 -5 1 1041.05 23.82 34.34 0.0
0 -5 1 2159.44 46.70 44.88 0.0
1 -5 1 0.00 3.69 2.20 180.0
2 -5 1 23.85 4.22 4.69 0.0
3 -5 1 49.09 6.30 6.88 0.0
4 -5 1 273.13 13.45 16.54 0.0
5 -5 1 35.30 8.10 5.80 0.0
-8 -4 1 64.21 8.80 7.38 0.0
-7 -4 1 0.00 8.62 0.59 180.0
-6 -4 1 6.80 5.34 1.49 180.0
-5 -4 1 362.91 12.25 19.43 0.0
-4 -4 1 1139.16 31.42 32.68 0.0
-3 -4 1 41.12 4.36 7.94 0.0
-2 -4 1 107.18 5.90 11.64 180.0
-1 -4 1 235.94 8.18 16.42 180.0
0 -4 1 1890.01 37.56 41.39 0.0
1 -4 1 375.20 9.84 13.85 180.0
2 -4 1 2.92 7.32 4.56 0.0
3 -4 1 244.14 10.60 14.84 0.0
4 -4 1 81.87 7.91 8.74 0.0
5 -4 1 88.47 10.12 9.91 0.0
6 -4 1 0.00 12.39 3.15 0.0
-8 -3 1 54.96 7.66 6.05 0.0
-7 -3 1 176.19 11.25 12.89 0.0
-6 -3 1 210.77 10.66 13.17 0.0
-5 -3 1 148.23 8.13 11.47 0.0
-4 -3 1 1138.15 31.02 34.36 0.0
-3 -3 1 7.18 2.55 2.09 180.0
-2 -3 1 299.63 10.07 17.67 180.0
-1 -3 1 561.56 12.77 24.58 0.0
0 -3 1 810.28 21.88 27.80 0.0
1 -3 1 16.18 2.92 3.97 0.0
2 -3 1 512.74 14.72 21.86 180.0
3 -3 1 93.30 6.55 10.03 0.0
4 -3 1 523.87 16.84 24.09 0.0
5 -3 1 375.52 15.64 19.83 0.0
6 -3 1 0.00 14.81 4.66 0.0
7 -3 1 70.86 10.42 8.81 0.0
-8 -2 1 53.74 8.70 7.64 0.0
-7 -2 1 19.40 6.26 4.19 0.0
-6 -2 1 967.16 24.77 31.33 0.0
-5 -2 1 0.00 6.99 0.29 0.0
-4 -2 1 153.32 6.88 12.66 0.0
-3 -2 1 1899.29 35.04 40.85 0.0
-2 -2 1 180.21 5.63 14.44 0.0
-1 -2 1 58.68 3.16 7.24 180.0
0 -2 1 7824.87 51.42 78.31 180.0
1 -2 1 56.89 3.22 5.31 0.0
2 -2 1 794.87 22.71 25.46 0.0
3 -2 1 567.42 16.41 22.61 0.0
4 -2 1 420.87 13.56 21.39 0.0
5 -2 1 20.72 5.83 5.32 0.0
6 -2 1 319.66 14.97 17.59 0.0
7 -2 1 0.00 13.59 3.80 0.0
-8 -1 1 15.35 6.68 2.98 0.0
-7 -1 1 117.22 8.67 10.01 0.0
-6 -1 1 969.66 25.24 31.40 0.0
-5 -1 1 171.32 8.81 12.99 0.0
-4 -1 1 367.25 10.34 19.16 0.0
-3 -1 1 498.70 12.39 22.73 0.0
-2 -1 1 2.69 1.89 1.37 0.0
-1 -1 1 787.76 13.80 29.01 0.0
1 -1 1 14757.98 63.92 110.61 0.0
2 -1 1 545.23 12.23 25.98 0.0
3 -1 1 76.80 5.11 8.77 0.0
4 -1 1 14.33 5.99 4.83 0.0
5 -1 1 323.02 12.55 16.47 0.0
6 -1 1 0.00 9.25 0.87 0.0
7 -1 1 17.51 9.78 6.23 0.0
8 -1 1 32.33 9.36 6.04 0.0
-8 0 1 7.87 12.39 3.88 0.0
-7 0 1 40.07 5.35 6.35 0.0
-6 0 1 0.00 5.16 1.94 0.0
-5 0 1 325.70 8.41 16.30 0.0
-4 0 1 69.93 8.58 8.98 180.0
-3 0 1 395.65 16.94 18.59 180.0
-2 0 1 560.71 37.45 24.10 0.0
-1 0 1 3309.67 19.53 55.69 0.0
1 0 1 439.54 8.32 18.71 0.0
2 0 1 759.07 34.29 26.24 0.0
3 0 1 0.10 2.08 0.47 0.0
4 0 1 262.23 19.80 15.71 0.0
5 0 1 170.15 10.92 13.45 0.0
6 0 1 244.77 17.39 16.81 0.0
7 0 1 13.28 8.45 5.14 180.0
8 0 1 0.68 6.41 2.26 0.0
-7 1 1 41.51 8.96 7.04 0.0
-6 1 1 37.89 7.48 6.65 180.0
-5 1 1 2.76 10.01 5.00 0.0
-4 1 1 291.69 10.11 18.25 0.0
-3 1 1 383.80 12.92 20.09 0.0
-2 1 1 1740.85 30.36 38.58 0.0
-1 1 1 463.82 12.00 15.95 0.0
1 1 1 4233.38 29.43 67.45 0.0
2 1 1 370.87 9.00 20.17 0.0
3 1 1 255.66 7.57 15.75 0.0
4 1 1 145.85 6.84 11.66 180.0
5 1 1 0.00 4.77 3.29 180.0
6 1 1 6.61 4.70 1.95 0.0
7 1 1 0.00 8.30 1.05 180.0
8 1 1 0.00 13.40 2.50 0.0
-7 2 1 0.00 10.12 1.04 0.0
-6 2 1 4.75 7.46 3.95 180.0
-5 2 1 295.76 12.39 16.95 0.0
-4 2 1 133.41 8.45 11.93 0.0
-3 2 1 21.59 3.97 4.67 180.0
-2 2 1 344.62 10.79 18.22 0.0
-1 2 1 4358.29 35.34 57.16 0.0
0 2 1 34616.70 108.27 160.41 0.0
1 2 1 142.49 4.40 15.62 180.0
2 2 1 14.40 2.35 2.75 0.0
3 2 1 724.27 14.82 28.16 0.0
4 2 1 741.85 17.53 26.17 0.0
5 2 1 85.61 6.15 8.77 180.0
6 2 1 0.65 4.27 1.26 180.0
7 2 1 131.42 9.65 11.05 0.0
8 2 1 13.05 7.90 4.85 0.0
-7 3 1 0.00 7.42 2.25 180.0
-6 3 1 8.81 6.86 0.67 180.0
-5 3 1 230.60 12.33 15.52 0.0
-4 3 1 144.12 9.14 11.76 0.0
-3 3 1 88.06 6.14 8.50 0.0
-2 3 1 0.32 5.31 1.62 0.0
-1 3 1 3778.36 37.30 45.43 0.0
0 3 1 6849.32 62.41 76.08 0.0
1 3 1 962.99 23.03 30.45 180.0
2 3 1 32.36 3.39 4.73 180.0
3 3 1 200.00 6.71 11.38 0.0
4 3 1 1486.25 34.86 36.12 0.0
5 3 1 255.51 9.76 17.30 0.0
6 3 1 80.46 7.37 8.94 180.0
7 3 1 201.17 12.08 15.06 0.0
8 3 1 82.81 9.53 8.39 0.0
9 3 1 0.00 11.28 1.66 0.0
-6 4 1 47.18 9.09 7.74 0.0
-5 4 1 134.14 11.28 10.96 0.0
-4 4 1 145.85 8.92 11.75 0.0
-3 4 1 117.36 7.47 10.89 0.0
-2 4 1 284.42 8.95 13.01 0.0
-1 4 1 207.66 6.39 9.95 0.0
0 4 1 250.90 9.19 18.62 0.0
1 4 1 9.55 3.04 4.85 0.0
2 4 1 311.37 9.18 18.38 180.0
3 4 1 955.55 27.45 29.55 0.0
4 4 1 1216.50 33.65 36.79 0.0
5 4 1 574.49 17.84 22.90 0.0
6 4 1 0.00 8.88 1.05 180.0
7 4 1 81.59 8.10 7.60 0.0
8 4 1 153.01 11.82 12.31 0.0
9 4 1 0.66 7.58 3.24 0.0
-5 5 1 6.01 13.60 4.66 0.0
-4 5 1 245.91 12.76 14.65 0.0
-3 5 1 33.81 5.73 3.96 0.0
-2 5 1 2.39 6.95 1.01 0.0
-1 5 1 0.84 6.73 1.97 0.0
0 5 1 183.51 9.46 13.54 180.0
1 5 1 26.91 5.09 4.78 0.0
2 5 1 0.99 5.86 1.84 0.0
3 5 1 53.22 5.44 7.69 0.0
4 5 1 269.30 10.52 15.86 0.0
5 5 1 674.31 20.34 25.31 0.0
6 5 1 126.07 9.88 12.19 0.0
7 5 1 0.00 5.36 1.29 0.0
8 5 1 119.56 10.65 9.60 0.0
9 5 1 34.14 9.52 5.59 0.0
-5 6 1 46.91 10.34 7.25 0.0
-4 6 1 1.41 11.26 0.76 0.0
-3 6 1 87.63 8.01 9.24 0.0
-2 6 1 53.81 5.87 7.79 0.0
-1 6 1 434.97 15.10 17.52 0.0
0 6 1 520.85 14.61 23.73 180.0
1 6 1 333.45 12.28 19.67 0.0
2 6 1 251.58 10.30 16.81 0.0
3 6 1 216.26 10.16 13.49 0.0
4 6 1 36.29 7.18 5.25 0.0
5 6 1 4.98 4.99 1.43 180.0
6 6 1 513.41 16.84 22.80 0.0
7 6 1 19.05 7.48 5.51 0.0
8 6 1 0.56 6.42 2.43 0.0
-4 7 1 3.77 12.68 2.33 0.0
-3 7 1 6.25 10.07 2.60 0.0
-2 7 1 140.77 8.79 8.93 0.0
-1 7 1 84.30 7.64 7.84 0.0
0 7 1 34.69 7.34 7.96 0.0
1 7 1 15.43 5.61 3.09 0.0
2 7 1 239.06 10.85 15.84 0.0
3 7 1 190.27 11.42 16.03 0.0
4 7 1 164.23 10.97 14.11 0.0
5 7 1 101.18 9.13 9.31 0.0
6 7 1 3.92 6.52 2.77 0.0
7 7 1 3.95 5.83 1.72 0.0
8 7 1 0.00 13.64 1.48 0.0
-3 8 1 14.81 6.65 3.46 0.0
-2 8 1 0.00 9.52 0.03 180.0
-1 8 1 3.84 10.51 2.20 0.0
0 8 1 285.87 14.40 17.73 0.0
1 8 1 121.50 11.57 11.71 0.0
2 8 1 43.10 7.45 7.13 0.0
3 8 1 38.47 7.53 6.58 0.0
4 8 1 49.56 7.64 7.22 0.0
5 8 1 0.00 10.39 1.21 180.0
6 8 1 0.00 12.58 2.68 180.0
7 8 1 23.32 7.10 3.58 0.0
8 8 1 19.81 7.75 3.40 0.0
-1 9 1 28.41 6.75 3.68 0.0
0 9 1 233.97 15.00 15.41 0.0
1 9 1 53.25 9.15 7.79 0.0
2 9 1 31.02 7.19 5.97 0.0
3 9 1 0.00 12.76 4.44 0.0
4 9 1 0.00 9.98 0.82 180.0
5 9 1 25.78 7.91 4.88 0.0
6 9 1 4.23 6.95 0.58 0.0
7 9 1 0.00 6.45 1.37 0.0
1 10 1 0.00 14.11 3.39 0.0
2 10 1 0.00 13.18 0.19 0.0
3 10 1 2.49 11.18 2.53 0.0
4 10 1 68.86 8.32 7.59 0.0
5 10 1 0.00 6.48 1.75 0.0
6 10 1 8.91 14.30 3.46 180.0
-5 -10 2 62.24 9.11 7.19 0.0
-4 -10 2 8.06 12.16 4.02 0.0
-3 -10 2 21.27 7.17 5.48 0.0
-2 -10 2 0.00 11.30 1.17 180.0
-1 -10 2 21.59 7.63 3.92 0.0
-6 -9 2 0.00 10.97 0.44 0.0
-5 -9 2 250.01 14.14 16.67 0.0
-4 -9 2 12.85 7.18 3.66 0.0
-3 -9 2 9.88 5.80 1.40 180.0
-2 -9 2 4.72 9.86 2.19 0.0
-1 -9 2 3.49 10.05 3.38 0.0
0 -9 2 29.33 7.21 5.47 0.0
1 -9 2 0.00 11.92 2.25 180.0
-7 -8 2 0.00 11.97 1.90 0.0
-6 -8 2 91.74 9.72 8.64 0.0
-5 -8 2 123.10 10.12 9.29 0.0
-4 -8 2 67.18 8.18 7.85 0.0
-3 -8 2 1.55 5.10 2.05 180.0
-2 -8 2 0.00 8.54 0.32 180.0
-1 -8 2 0.00 8.67 0.70 0.0
0 -8 2 149.31 10.20 10.34 0.0
1 -8 2 2.70 11.27 0.84 180.0
2 -8 2 25.73 7.64 6.78 0.0
3 -8 2 35.18 6.51 5.27 0.0
-8 -7 2 85.78 10.85 8.63 0.0
-7 -7 2 44.77 7.86 5.95 0.0
-6 -7 2 107.37 10.22 9.98 0.0
-5 -7 2 0.00 9.04 1.30 180.0
-4 -7 2 158.54 9.59 14.20 0.0
-3 -7 2 15.58 5.43 5.35 0.0
-2 -7 2 24.72 4.73 3.38 0.0
-1 -7 2 149.66 8.34 11.00 0.0
0 -7 2 34.79 6.11 4.44 180.0
1 -7 2 469.56 14.10 20.73 0.0
2 -7 2 29.96 6.62 5.56 0.0
3 -7 2 70.78 8.14 7.30 0.0
4 -7 2 0.00 6.42 0.69 180.0
-8 -6 2 6.26 11.70 3.92 0.0
-7 -6 2 0.00 11.37 3.02 0.0
-6 -6 2 176.80 10.44 12.73 0.0
-5 -6 2 88.05 8.04 8.44 180.0
-4 -6 2 45.90 5.99 5.98 0.0
-3 -6 2 97.15 7.43 9.94 0.0
-2 -6 2 284.46 11.49 19.38 0.0
-1 -6 2 521.41 17.48 23.11 0.0
0 -6 2 647.06 18.19 21.89 0.0
1 -6 2 209.03 8.49 10.80 0.0
2 -6 2 107.62 6.74 9.25 0.0
3 -6 2 30.29 6.29 6.52 0.0
4 -6 2 35.70 8.43 7.23 0.0
5 -6 2 8.55 6.76 2.75 0.0
-8 -5 2 13.11 5.66 0.67 0.0
-7 -5 2 0.00 5.66 0.83 0.0
-6 -5 2 26.91 6.62 4.88 180.0
-5 -5 2 0.00 8.24 0.07 0.0
-4 -5 2 40.61 5.08 6.74 0.0
-3 -5 2 581.07 17.20 25.55 0.0
-2 -5 2 26.17 4.18 5.04 0.0
-1 -5 2 371.02 11.81 18.69 0.0
0 -5 2 124.87 7.14 10.12 0.0
1 -5 2 965.55 23.49 26.82 0.0
2 -5 2 42.37 4.63 5.55 0.0
3 -5 2 9.38 5.21 2.56 0.0
4 -5 2 0.00 11.87 4.23 0.0
5 -5 2 38.96 8.24 6.73 0.0
-8 -4 2 0.00 11.20 0.79 180.0
-7 -4 2 61.57 7.12 6.22 0.0
-6 -4 2 4.68 4.68 1.56 0.0
-5 -4 2 84.45 7.43 8.44 0.0
-4 -4 2 242.15 9.02 16.23 0.0
-3 -4 2 517.21 14.55 21.60 0.0
-2 -4 2 527.38 14.56 24.74 0.0
-1 -4 2 10.72 3.04 4.65 0.0
0 -4 2 2055.64 37.23 39.00 0.0
1 -4 2 1779.93 28.45 33.28 0.0
2 -4 2 25.16 3.73 5.12 0.0
3 -4 2 11.41 5.15 3.57 180.0
4 -4 2 20.67 5.47 4.07 0.0
5 -4 2 77.34 9.32 9.59 0.0
6 -4 2 0.00 12.21 3.82 0.0
-8 -3 2 0.00 11.66 0.74 0.0
-7 -3 2 0.00 9.65 2.28 0.0
-6 -3 2 21.69 4.99 3.74 180.0
-5 -3 2 834.00 21.32 28.96 0.0
-4 -3 2 0.00 6.34 0.09 180.0
-3 -3 2 27.09 3.63 6.08 180.0
-2 -3 2 1408.38 29.04 37.56 0.0
-1 -3 2 2839.67 40.65 55.22 0.0
0 -3 2 725.77 18.67 27.15 0.0
1 -3 2 188.69 5.24 11.28 180.0
2 -3 2 53.02 4.52 5.38 0.0
3 -3 2 101.43 6.21 9.13 0.0
4 -3 2 611.89 21.18 25.11 0.0
5 -3 2 124.04 9.77 11.62 0.0
6 -3 2 50.20 7.47 5.90 0.0
7 -3 2 26.05 8.60 5.06 0.0
-8 -2 2 43.89 7.55 5.95 0.0
-7 -2 2 7.93 5.78 3.86 180.0
-6 -2 2 60.90 7.19 8.01 0.0
-5 -2 2 1732.84 41.30 41.53 0.0
-4 -2 2 349.70 10.30 18.90 0.0
-3 -2 2 415.62 11.83 19.52 0.0
-2 -2 2 25.23 2.74 5.05 180.0
-1 -2 2 10.68 2.09 2.67 180.0
0 -2 2 618.52 14.25 19.84 0.0
1 -2 2 1621.85 21.44 34.20 180.0
2 -2 2 1248.79 27.20 34.41 0.0
3 -2 2 1321.16 35.57 37.49 0.0
4 -2 2 373.20 13.35 20.51 0.0
5 -2 2 8.20 4.65 0.96 180.0
6 -2 2 102.51 10.54 11.58 0.0
7 -2 2 35.29 9.17 7.75 0.0
-8 -1 2 64.86 8.60 7.46 0.0
-7 -1 2 24.55 6.67 5.34 0.0
-6 -1 2 261.45 11.77 14.69 0.0
-5 -1 2 984.06 22.96 29.87 0.0
-4 -1 2 892.34 19.58 28.54 0.0
-3 -1 2 3926.22 50.13 58.49 180.0
-2 -1 2 1722.78 27.97 38.68 180.0
-1 -1 2 2619.70 27.09 53.65 0.0
0 -1 2 5367.87 33.62 73.59 0.0
1 -1 2 5231.66 36.68 60.02 180.0
2 -1 2 235.50 8.45 16.10 180.0
3 -1 2 2063.10 39.22 43.84 0.0
4 -1 2 979.70 22.88 33.16 0.0
5 -1 2 406.58 14.47 19.95 0.0
6 -1 2 24.88 6.02 4.45 180.0
7 -1 2 267.91 15.14 17.30 0.0
8 -1 2 107.13 11.09 9.03 0.0
-8 0 2 69.93 6.58 7.82 0.0
-7 0 2 78.00 6.33 7.95 0.0
-6 0 2 211.59 7.87 14.27 0.0
-5 0 2 134.11 6.12 11.27 0.0
-4 0 2 248.36 8.29 16.97 0.0
-3 0 2 159.03 4.99 11.70 0.0
-2 0 2 5.30 3.13 3.74 180.0
-1 0 2 323.16 8.37 19.20 180.0
1 0 2 84.08 3.29 7.38 0.0
2 0 2 2427.86 69.00 48.47 180.0
3 0 2 664.69 29.35 24.06 0.0
4 0 2 991.16 17.28 31.46 0.0
5 0 2 140.65 14.43 11.49 0.0
6 0 2 53.46 6.04 7.37 0.0
7 0 2 0.04 4.70 0.06 180.0
8 0 2 75.57 6.81 8.55 0.0
-7 1 2 65.47 9.78 8.68 0.0
-6 1 2 479.73 16.98 22.33 0.0
-5 1 2 270.80 11.62 15.98 180.0
-4 1 2 653.84 19.04 26.25 0.0
-3 1 2 1091.35 28.25 32.04 0.0
-2 1 2 324.64 9.68 18.57 0.0
-1 1 2 1115.63 18.86 34.60 0.0
0 1 2 0.65 2.44 1.43 0.0
1 1 2 11909.18 52.11 107.19 0.0
2 1 2 913.97 19.35 29.96 0.0
3 1 2 563.20 14.14 23.44 0.0
4 1 2 50.42 4.99 5.65 180.0
5 1 2 212.28 8.94 13.83 0.0
6 1 2 1.63 8.50 2.44 0.0
7 1 2 0.00 11.77 1.03 0.0
8 1 2 65.56 10.15 9.27 0.0
-7 2 2 22.16 7.63 5.44 0.0
-6 2 2 60.84 7.75 7.42 0.0
-5 2 2 10.89 6.71 5.63 0.0
-4 2 2 120.91 7.45 12.28 180.0
-3 2 2 196.74 8.02 13.23 0.0
-2 2 2 1556.16 30.18 36.69 0.0
-1 2 2 4439.07 37.18 53.41 0.0
0 2 2 94.88 3.83 5.06 0.0
1 2 2 4089.32 38.53 66.69 0.0
2 2 2 1598.20 26.68 41.76 0.0
3 2 2 302.11 9.06 17.41 180.0
4 2 2 211.37 8.17 12.95 0.0
5 2 2 0.00 7.62 3.82 0.0
6 2 2 38.27 5.42 7.43 0.0
7 2 2 0.00 7.00 2.53 0.0
8 2 2 11.78 8.02 3.76 0.0
-6 3 2 1.67 6.73 0.89 180.0
-5 3 2 81.48 8.87 9.47 0.0
-4 3 2 5.73 4.80 3.66 0.0
-3 3 2 245.93 9.12 15.95 0.0
-2 3 2 829.14 22.86 24.29 0.0
-1 3 2 3502.03 36.10 45.21 0.0
0 3 2 2421.63 34.62 46.26 0.0
1 3 2 57.77 3.91 10.25 0.0
2 3 2 1199.24 26.27 34.54 0.0
3 3 2 1.30 5.33 1.04 180.0
4 3 2 1.71 6.24 1.92 0.0
5 3 2 13.90 4.58 2.92 0.0
6 3 2 58.26 6.79 6.93 0.0
7 3 2 32.28 6.58 3.90 0.0
8 3 2 0.00 13.29 0.39 0.0
9 3 2 12.50 7.37 3.30 0.0
-6 4 2 51.91 8.95 7.39 180.0
-5 4 2 109.10 10.15 10.92 0.0
-4 4 2 57.68 7.12 8.75 0.0
-3 4 2 93.23 6.84 7.66 0.0
-2 4 2 794.18 23.51 25.45 0.0
-1 4 2 262.18 8.50 16.08 0.0
0 4 2 1328.65 31.15 31.83 0.0
1 4 2 17.44 3.99 4.99 180.0
2 4 2 12.18 2.90 1.42 180.0
3 4 2 661.37 15.83 26.39 0.0
4 4 2 357.09 11.01 17.32 0.0
5 4 2 92.51 7.16 9.90 0.0
6 4 2 0.00 5.48 1.77 0.0
7 4 2 62.28 7.43 6.31 0.0
8 4 2 22.36 7.87 3.46 0.0
9 4 2 82.66 10.46 7.49 0.0
-5 5 2 159.86 11.96 12.40 0.0
-4 5 2 350.19 13.90 17.52 0.0
-3 5 2 14.74 5.36 3.76 0.0
-2 5 2 0.00 7.81 3.69 0.0
-1 5 2 275.63 8.16 12.18 0.0
0 5 2 1442.51 36.57 34.78 0.0
1 5 2 158.29 8.44 11.40 180.0
2 5 2 42.88 6.72 7.23 0.0
3 5 2 179.25 8.32 13.88 0.0
4 5 2 437.51 15.40 21.48 0.0
5 5 2 0.16 4.61 1.02 0.0
6 5 2 45.42 8.29 6.20 0.0
7 5 2 91.65 9.02 10.34 0.0
8 5 2 57.07 8.65 7.53 0.0
9 5 2 3.24 7.49 1.31 0.0
-4 6 2 0.00 6.21 1.72 0.0
-3 6 2 20.94 7.32 6.36 0.0
-2 6 2 118.38 7.25 9.09 0.0
-1 6 2 580.69 15.57 19.43 0.0
0 6 2 26.36 5.68 5.62 180.0
1 6 2 13.80 4.86 4.71 0.0
2 6 2 11.92 4.41 2.72 0.0
3 6 2 673.79 20.11 27.95 0.0
4 6 2 442.51 14.35 22.16 0.0
5 6 2 110.09 8.55 10.09 0.0
6 6 2 116.10 10.14 11.06 0.0
7 6 2 245.19 13.33 14.98 0.0
8 6 2 26.53 7.47 4.37 0.0
-4 7 2 29.18 8.37 5.60 0.0
-3 7 2 2.11 11.00 0.55 180.0
-2 7 2 5.75 5.56 2.98 0.0
-1 7 2 0.00 8.61 2.41 0.0
0 7 2 38.59 6.46 5.35 0.0
1 7 2 186.72 9.89 13.61 180.0
2 7 2 14.67 5.63 4.31 0.0
3 7 2 429.56 15.31 21.68 0.0
4 7 2 346.49 14.57 20.38 0.0
5 7 2 96.20 8.31 9.76 0.0
6 7 2 14.84 6.26 3.58 180.0
7 7 2 18.33 6.53 2.77 0.0
8 7 2 148.46 12.80 11.76 0.0
-3 8 2 0.96 11.87 2.25 0.0
-2 8 2 0.00 10.81 1.30 0.0
-1 8 2 84.04 8.90 8.04 0.0
0 8 2 0.00 10.33 2.11 180.0
1 8 2 289.05 15.61 18.38 0.0
2 8 2 32.22 7.53 7.39 0.0
3 8 2 46.87 8.61 8.63 0.0
4 8 2 0.00 5.39 1.10 0.0
5 8 2 12.95 7.28 5.00 0.0
6 8 2 47.74 8.92 5.72 0.0
7 8 2 10.36 7.79 4.36 0.0
8 8 2 36.44 8.36 5.58 0.0
-1 9 2 0.00 6.49 1.58 0.0
0 9 2 0.00 14.26 4.49 0.0
1 9 2 92.30 9.57 10.41 0.0
2 9 2 43.92 8.09 8.64 0.0
3 9 2 0.00 18.60 7.03 0.0
4 9 2 7.35 6.73 1.69 0.0
5 9 2 18.16 7.02 3.86 0.0
6 9 2 42.54 8.61 7.12 0.0
7 9 2 2.39 6.58 1.55 180.0
1 10 2 39.35 8.94 7.08 0.0
2 10 2 64.72 10.95 8.40 0.0
3 10 2 2.53 12.25 2.10 0.0
4 10 2 14.32 7.02 4.58 0.0
5 10 2 0.00 5.79 0.35 180.0
6 10 2 2.90 11.74 1.62 180.0
-5 -10 3 1.28 7.23 1.17 0.0
-4 -10 3 34.45 8.69 6.63 0.0
-3 -10 3 38.11 8.78 6.61 0.0
-2 -10 3 0.00 6.86 1.61 0.0
-1 -10 3 1.95 13.25 3.13 0.0
-6 -9 3 0.00 11.39 1.33 180.0
-5 -9 3 90.17 10.98 8.45 0.0
-4 -9 3 60.76 9.91 7.50 0.0
-3 -9 3 0.00 12.46 4.16 0.0
-2 -9 3 0.00 11.28 2.94 0.0
-1 -9 3 6.22 11.43 3.59 0.0
0 -9 3 71.10 8.43 7.17 0.0
1 -9 3 21.92 6.21 2.50 0.0
-7 -8 3 22.07 7.54 5.33 0.0
-6 -8 3 6.32 12.50 2.88 0.0
-5 -8 3 140.13 12.07 11.79 0.0
-4 -8 3 45.73 7.70 8.17 0.0
-3 -8 3 20.34 6.11 5.70 0.0
-2 -8 3 11.73 5.27 4.73 180.0
-1 -8 3 0.00 8.89 1.07 0.0
0 -8 3 60.12 7.95 8.69 0.0
1 -8 3 6.43 10.24 3.33 0.0
2 -8 3 16.79 6.63 3.44 0.0
3 -8 3 0.00 10.95 1.35 0.0
-8 -7 3 23.12 8.87 4.73 0.0
-7 -7 3 30.76 7.87 5.83 0.0
-6 -7 3 118.15 10.20 10.54 0.0
-5 -7 3 142.02 10.42 12.83 0.0
-4 -7 3 0.00 5.73 1.77 0.0
-3 -7 3 2.05 7.76 0.97 180.0
-2 -7 3 12.83 4.84 4.84 0.0
-1 -7 3 38.37 6.37 7.72 0.0
0 -7 3 0.00 8.22 0.50 0.0
1 -7 3 204.37 9.61 10.77 0.0
2 -7 3 70.60 7.34 6.94 0.0
3 -7 3 43.25 7.95 6.48 0.0
4 -7 3 22.71 7.20 5.95 0.0
-8 -6 3 4.52 6.70 2.36 0.0
-7 -6 3 2.33 9.67 0.86 180.0
-6 -6 3 123.87 9.54 10.76 0.0
-5 -6 3 312.77 12.51 16.93 0.0
-4 -6 3 81.69 6.33 8.46 180.0
-3 -6 3 86.18 7.31 8.61 180.0
-2 -6 3 126.28 8.36 10.81 0.0
-1 -6 3 362.69 11.82 17.42 0.0
0 -6 3 269.20 9.69 14.20 0.0
1 -6 3 350.18 10.22 16.15 180.0
2 -6 3 66.89 5.98 8.83 0.0
3 -6 3 175.09 9.71 13.67 0.0
4 -6 3 132.99 11.39 11.42 0.0
5 -6 3 0.58 11.66 0.41 180.0
-8 -5 3 48.60 7.90 5.26 0.0
-7 -5 3 0.00 6.26 3.48 180.0
-6 -5 3 57.09 7.40 6.34 0.0
-5 -5 3 234.00 10.66 15.30 0.0
-4 -5 3 541.49 18.00 25.31 0.0
-3 -5 3 8.77 3.51 3.39 180.0
-2 -5 3 76.91 5.68 9.25 0.0
-1 -5 3 494.33 16.00 23.27 0.0
0 -5 3 154.00 6.79 10.85 0.0
1 -5 3 350.54 11.54 16.01 0.0
2 -5 3 50.63 5.19 6.82 0.0
3 -5 3 124.52 7.23 9.76 0.0
4 -5 3 0.00 10.89 2.75 180.0
5 -5 3 26.92 8.38 6.46 0.0
-8 -4 3 36.14 7.93 6.60 0.0
-7 -4 3 17.84 6.25 4.38 0.0
-6 -4 3 7.01 4.48 2.38 0.0
-5 -4 3 52.55 5.93 6.90 180.0
-4 -4 3 505.82 16.09 21.90 0.0
-3 -4 3 99.78 5.69 10.85 0.0
-2 -4 3 710.61 16.89 26.40 0.0
-1 -4 3 1162.36 30.52 32.72 0.0
0 -4 3 3721.29 46.02 54.29 0.0
1 -4 3 952.78 21.98 26.28 0.0
2 -4 3 108.12 5.61 9.98 180.0
3 -4 3 162.57 7.93 11.36 0.0
4 -4 3 21.88 5.37 4.88 0.0
5 -4 3 52.77 7.53 6.85 0.0
6 -4 3 13.70 7.71 3.51 0.0
-8 -3 3 14.33 5.74 1.68 0.0
-7 -3 3 16.51 5.47 3.72 0.0
-6 -3 3 1.99 4.49 2.32 0.0
-5 -3 3 193.35 8.96 13.74 180.0
-4 -3 3 334.52 10.28 19.07 0.0
-3 -3 3 2409.87 41.04 47.54 0.0
-2 -3 3 516.39 13.07 21.36 0.0
-1 -3 3 1351.09 28.33 38.98 0.0
0 -3 3 24.63 2.96 3.00 0.0
1 -3 3 398.54 8.97 15.83 0.0
2 -3 3 313.31 9.42 14.74 0.0
3 -3 3 3.01 3.41 1.99 0.0
4 -3 3 162.84 9.65 13.06 0.0
5 -3 3 56.29 6.92 7.12 0.0
6 -3 3 0.00 6.63 2.85 0.0
7 -3 3 3.45 12.46 1.18 0.0
-8 -2 3 0.00 6.13 0.38 0.0
-7 -2 3 36.21 6.64 5.64 0.0
-6 -2 3 26.25 5.57 4.90 0.0
-5 -2 3 109.13 8.19 10.11 0.0
-4 -2 3 44.30 4.39 6.76 0.0
-3 -2 3 2229.26 39.70 45.40 0.0
-2 -2 3 74.55 4.04 6.24 180.0
-1 -2 3 0.66 1.77 1.48 180.0
0 -2 3 497.66 13.44 18.96 0.0
1 -2 3 2999.85 30.99 52.77 0.0
2 -2 3 692.49 19.50 25.60 0.0
3 -2 3 16.80 3.83 2.80 0.0
4 -2 3 231.51 9.93 15.34 0.0
5 -2 3 72.15 7.27 8.96 0.0
6 -2 3 7.00 11.18 4.26 0.0
7 -2 3 29.76 10.12 6.32 0.0
-8 -1 3 0.00 11.18 0.31 0.0
-7 -1 3 79.42 9.38 9.33 0.0
-6 -1 3 95.45 7.88 8.83 0.0
-5 -1 3 744.11 21.29 26.69 0.0
-4 -1 3 29.14 3.94 5.47 180.0
-3 -1 3 343.70 9.43 16.21 180.0
-2 -1 3 953.13 22.44 30.51 0.0
-1 -1 3 79.03 3.44 10.16 0.0
0 -1 3 347.69 10.13 21.77 0.0
1 -1 3 2390.30 26.38 48.77 180.0
2 -1 3 165.20 5.62 11.06 0.0
3 -1 3 119.87 6.18 10.10 0.0
4 -1 3 1131.86 33.78 34.15 0.0
5 -1 3 371.69 13.46 20.45 0.0
6 -1 3 3.28 8.15 0.83 0.0
7 -1 3 56.79 9.41 7.50 0.0
8 -1 3 6.72 15.87 4.80 0.0
-8 0 3 8.44 6.62 4.29 0.0
-7 0 3 42.60 7.93 5.85 0.0
-6 0 3 63.72 5.08 7.62 0.0
-5 0 3 1522.00 29.73 37.99 0.0
-4 0 3 113.51 4.79 10.90 0.0
-3 0 3 17.17 2.33 4.33 0.0
-2 0 3 154.99 4.96 13.67 0.0
-1 0 3 473.27 9.16 22.83 0.0
0 0 3 188.09 3.66 14.01 0.0
1 0 3 280.02 5.45 16.98 0.0
2 0 3 180.13 11.70 14.25 0.0
3 0 3 1972.92 106.02 43.74 0.0
4 0 3 711.18 51.84 25.46 0.0
5 0 3 66.28 5.28 8.10 0.0
6 0 3 334.51 9.62 18.23 0.0
7 0 3 0.00 6.00 1.04 0.0
8 0 3 3.35 8.76 3.56 0.0
-7 1 3 0.00 7.48 4.00 0.0
-6 1 3 381.87 15.44 18.79 0.0
-5 1 3 69.52 7.55 8.22 0.0
-4 1 3 309.99 10.11 15.49 0.0
-3 1 3 900.23 18.31 28.37 180.0
-2 1 3 135.67 5.22 12.66 0.0
-1 1 3 778.97 16.81 27.46 0.0
0 1 3 70.08 2.93 9.73 180.0
1 1 3 748.06 14.76 27.14 180.0
2 1 3 2985.75 36.29 53.81 0.0
3 1 3 4666.59 53.60 63.97 0.0
4 1 3 199.18 8.34 13.52 0.0
5 1 3 10.02 4.16 4.19 0.0
6 1 3 136.75 8.92 12.06 0.0
7 1 3 187.43 12.17 13.61 0.0
8 1 3 105.03 10.60 9.69 0.0
-7 2 3 12.38 6.77 3.64 0.0
-6 2 3 205.74 12.27 13.78 0.0
-5 2 3 425.15 14.94 20.70 0.0
-4 2 3 0.00 3.88 0.78 0.0
-3 2 3 105.14 6.14 9.33 180.0
-2 2 3 52.15 4.06 3.77 0.0
-1 2 3 3666.53 37.43 49.59 0.0
0 2 3 837.96 17.31 27.47 0.0
1 2 3 344.17 8.74 17.05 180.0
2 2 3 1029.39 21.80 32.93 180.0
3 2 3 1833.70 34.47 40.38 0.0
4 2 3 386.38 13.70 21.37 0.0
5 2 3 210.10 8.66 14.26 180.0
6 2 3 0.00 9.12 0.29 0.0
7 2 3 309.92 14.21 16.36 0.0
8 2 3 92.26 10.55 9.28 0.0
-6 3 3 122.41 10.45 10.02 0.0
-5 3 3 22.29 5.58 4.45 180.0
-4 3 3 78.64 7.48 9.66 0.0
-3 3 3 208.49 8.11 13.04 0.0
-2 3 3 639.25 13.82 22.65 0.0
-1 3 3 1670.36 26.61 39.05 0.0
0 3 3 2125.01 31.02 41.58 0.0
1 3 3 131.16 5.41 8.72 0.0
2 3 3 35.45 3.16 6.57 0.0
3 3 3 527.19 14.03 23.18 0.0
4 3 3 1.22 5.26 0.64 0.0
5 3 3 139.90 8.03 11.96 0.0
6 3 3 0.63 7.87 0.27 180.0
7 3 3 16.98 6.06 3.14 0.0
8 3 3 151.44 12.03 11.41 0.0
9 3 3 0.00 12.56 0.34 0.0
-6 4 3 4.30 12.39 1.44 180.0
-5 4 3 0.00 11.96 0.73 180.0
-4 4 3 129.94 8.91 11.06 0.0
-3 4 3 578.67 16.62 21.21 0.0
-2 4 3 635.35 14.50 23.70 0.0
-1 4 3 306.76 9.79 13.32 0.0
0 4 3 457.55 12.36 18.47 0.0
1 4 3 1668.37 36.98 43.33 0.0
2 4 3 0.61 4.12 0.77 180.0
3 4 3 25.21 5.47 1.80 0.0
4 4 3 127.35 7.29 12.69 0.0
5 4 3 129.63 7.79 11.72 0.0
6 4 3 204.16 10.18 14.63 180.0
7 4 3 0.00 12.29 2.60 0.0
8 4 3 118.54 11.17 10.53 0.0
9 4 3 69.43 10.73 8.10 0.0
-5 5 3 21.64 7.73 4.35 0.0
-4 5 3 26.19 7.18 4.73 0.0
-3 5 3 231.10 10.13 16.12 0.0
-2 5 3 273.86 8.96 14.89 0.0
-1 5 3 872.42 23.67 24.03 0.0
0 5 3 672.74 16.57 23.83 0.0
1 5 3 573.61 17.48 24.15 0.0
2 5 3 955.59 22.20 32.46 0.0
3 5 3 150.77 8.00 10.62 180.0
4 5 3 17.06 4.73 4.89 0.0
5 5 3 25.67 5.42 3.79 0.0
6 5 3 436.45 16.45 21.45 0.0
7 5 3 9.47 5.45 3.06 0.0
8 5 3 0.00 10.07 0.56 180.0
9 5 3 0.00 13.09 2.46 0.0
-4 6 3 0.00 6.96 2.28 0.0
-3 6 3 155.00 10.07 12.46 0.0
-2 6 3 210.62 9.12 13.65 0.0
-1 6 3 161.35 7.68 11.84 0.0
0 6 3 43.75 5.63 6.94 180.0
1 6 3 0.00 6.11 1.29 180.0
2 6 3 105.81 7.57 11.60 0.0
3 6 3 129.03 9.18 12.66 0.0
4 6 3 266.54 11.69 16.17 0.0
5 6 3 164.53 9.75 13.98 0.0
6 6 3 27.94 7.72 4.93 0.0
7 6 3 124.00 11.09 9.74 0.0
8 6 3 4.99 6.46 2.64 180.0
-3 7 3 9.74 6.17 1.59 0.0
-2 7 3 18.47 6.23 4.21 0.0
-1 7 3 44.13 5.79 4.94 0.0
0 7 3 369.70 13.05 17.77 0.0
1 7 3 248.67 10.95 16.42 180.0
2 7 3 104.80 8.22 10.29 0.0
3 7 3 323.60 13.35 19.17 0.0
4 7 3 249.03 12.30 17.99 0.0
5 7 3 0.00 10.01 2.58 180.0
6 7 3 5.25 9.75 1.55 0.0
7 7 3 46.97 8.90 7.76 0.0
8 7 3 54.54 9.17 7.39 0.0
-2 8 3 12.01 6.61 2.32 0.0
-1 8 3 51.68 7.49 6.73 0.0
0 8 3 0.00 9.43 0.44 0.0
1 8 3 137.06 11.21 12.76 0.0
2 8 3 0.64 9.38 2.27 0.0
3 8 3 144.60 10.91 14.07 0.0
4 8 3 26.90 7.85 6.87 0.0
5 8 3 94.98 9.59 9.62 0.0
6 8 3 82.54 11.08 10.57 0.0
7 8 3 49.74 8.59 7.32 0.0
8 8 3 28.37 7.72 3.83 0.0
-1 9 3 1.73 10.10 1.50 0.0
0 9 3 0.00 11.52 0.03 180.0
1 9 3 8.56 6.13 2.48 0.0
2 9 3 15.22 7.69 5.87 0.0
3 9 3 209.43 13.82 14.71 0.0
4 9 3 48.83 9.04 6.97 0.0
5 9 3 0.83 9.74 1.29 0.0
6 9 3 23.33 7.71 5.61 0.0
7 9 3 0.00 12.66 0.77 0.0
1 10 3 24.53 7.81 5.83 0.0
2 10 3 76.22 11.03 9.84 0.0
3 10 3 0.84 12.75 5.93 0.0
4 10 3 0.00 12.04 2.61 0.0
5 10 3 4.88 10.89 1.04 0.0
6 10 3 4.71 7.75 1.10 0.0
-4 -10 4 1.96 13.06 3.49 0.0
-3 -10 4 16.52 7.45 4.01 0.0
-2 -10 4 56.61 8.12 6.88 0.0
-1 -10 4 8.95 7.18 4.03 0.0
-6 -9 4 0.00 6.32 0.12 0.0
-5 -9 4 6.72 12.66 3.45 0.0
-4 -9 4 65.75 9.09 8.86 0.0
-3 -9 4 0.00 6.45 0.36 0.0
-2 -9 4 88.85 10.97 10.53 0.0
-1 -9 4 51.91 8.39 5.76 0.0
0 -9 4 43.79 7.74 5.94 0.0
1 -9 4 3.69 10.09 3.32 0.0
-7 -8 4 3.80 6.29 0.23 180.0
-6 -8 4 13.83 7.00 4.38 0.0
-5 -8 4 19.94 7.53 5.28 0.0
-4 -8 4 101.02 9.47 9.31 0.0
-3 -8 4 79.57 8.37 8.87 0.0
-2 -8 4 1.69 8.52 0.24 0.0
-1 -8 4 0.00 9.86 2.33 0.0
0 -8 4 56.95 6.67 7.14 0.0
1 -8 4 133.44 10.04 11.21 0.0
2 -8 4 14.36 6.23 2.39 0.0
3 -8 4 6.88 6.13 1.34 0.0
-7 -7 4 80.26 8.53 7.51 0.0
-6 -7 4 5.76 7.31 4.07 0.0
-5 -7 4 0.00 5.56 0.89 180.0
-4 -7 4 103.72 8.12 8.62 0.0
-3 -7 4 25.57 5.77 5.50 0.0
-2 -7 4 15.23 5.53 4.48 180.0
-1 -7 4 71.16 6.54 7.21 0.0
0 -7 4 60.62 6.07 6.39 0.0
1 -7 4 23.08 6.15 3.01 0.0
2 -7 4 42.49 7.27 6.57 0.0
3 -7 4 21.28 6.27 4.48 0.0
4 -7 4 35.85 8.48 7.14 0.0
-8 -6 4 13.12 7.38 3.43 0.0
-7 -6 4 98.28 9.70 8.55 0.0
-6 -6 4 50.75 7.27 5.13 0.0
-5 -6 4 373.66 14.60 20.02 0.0
-4 -6 4 11.39 4.53 2.33 180.0
-3 -6 4 105.46 7.67 8.82 0.0
-2 -6 4 6.82 4.31 3.80 180.0
-1 -6 4 97.59 6.63 9.71 0.0
0 -6 4 27.92 4.73 4.46 0.0
1 -6 4 62.57 5.50 5.46 180.0
2 -6 4 78.49 6.54 8.75 0.0
3 -6 4 77.47 7.78 8.15 0.0
4 -6 4 164.29 11.69 12.74 0.0
5 -6 4 0.27 6.28 0.71 0.0
-8 -5 4 3.61 12.16 1.94 0.0
-7 -5 4 68.08 9.32 8.44 0.0
-6 -5 4 130.57 9.11 11.07 0.0
-5 -5 4 174.44 9.30 12.61 0.0
-4 -5 4 160.57 8.38 11.11 0.0
-3 -5 4 0.26 5.89 0.67 0.0
-2 -5 4 0.00 6.21 1.80 0.0
-1 -5 4 40.17 4.85 5.31 0.0
0 -5 4 580.93 14.97 21.72 0.0
1 -5 4 899.80 24.71 26.15 0.0
2 -5 4 44.52 4.74 4.35 0.0
3 -5 4 1.88 9.63 3.77 0.0
4 -5 4 54.53 7.15 8.37 0.0
5 -5 4 60.92 9.06 9.05 0.0
-8 -4 4 5.64 6.19 0.68 0.0
-7 -4 4 18.71 7.11 5.07 0.0
-6 -4 4 114.20 8.78 11.14 0.0
-5 -4 4 78.96 6.57 9.40 0.0
-4 -4 4 185.55 8.46 12.15 180.0
-3 -4 4 37.14 4.88 6.20 180.0
-2 -4 4 1565.59 35.44 36.04 0.0
-1 -4 4 710.20 16.62 28.45 0.0
0 -4 4 48.05 4.65 7.70 0.0
1 -4 4 2.70 5.97 3.83 180.0
2 -4 4 0.84 3.30 0.62 0.0
3 -4 4 322.37 10.18 16.42 0.0
4 -4 4 67.49 7.07 8.31 0.0
5 -4 4 0.00 10.30 1.34 0.0
6 -4 4 66.60 9.84 8.54 0.0
-8 -3 4 0.00 6.17 1.59 180.0
-7 -3 4 31.78 7.06 7.21 180.0
-6 -3 4 231.19 11.48 15.01 0.0
-5 -3 4 179.25 9.01 13.23 0.0
-4 -3 4 185.03 7.98 14.02 0.0
-3 -3 4 10.42 3.20 2.83 0.0
-2 -3 4 2262.70 38.56 49.46 0.0
-1 -3 4 1772.40 32.43 40.68 0.0
0 -3 4 26.41 3.41 8.32 180.0
1 -3 4 16.44 2.88 4.92 0.0
2 -3 4 735.42 20.58 25.06 0.0
3 -3 4 107.33 6.16 9.81 0.0
4 -3 4 0.00 7.82 1.10 180.0
5 -3 4 0.00 7.14 0.65 0.0
6 -3 4 55.34 8.52 7.96 0.0
7 -3 4 0.00 12.98 1.09 0.0
-8 -2 4 37.82 6.33 4.21 0.0
-7 -2 4 13.30 6.89 4.50 180.0
-6 -2 4 1.29 8.79 3.38 0.0
-5 -2 4 241.72 10.23 15.83 0.0
-4 -2 4 131.22 6.58 11.70 0.0
-3 -2 4 15.12 3.09 3.07 180.0
-2 -2 4 1433.94 29.23 35.32 0.0
-1 -2 4 2704.32 35.52 52.54 0.0
0 -2 4 1993.12 28.77 50.09 0.0
1 -2 4 3.62 2.06 0.79 180.0
2 -2 4 19.87 3.01 6.76 180.0
3 -2 4 1250.92 32.53 33.32 0.0
4 -2 4 2.12 7.00 0.89 180.0
5 -2 4 4.70 8.71 3.07 0.0
6 -2 4 0.00 8.89 0.64 180.0
7 -2 4 111.52 12.52 10.93 0.0
-8 -1 4 4.79 6.83 2.45 0.0
-7 -1 4 19.72 7.17 4.67 0.0
-6 -1 4 0.65 8.53 1.92 0.0
-5 -1 4 36.62 6.02 7.16 0.0
-4 -1 4 939.13 20.10 30.96 0.0
-3 -1 4 577.75 14.43 23.06 0.0
-2 -1 4 401.82 10.86 19.53 0.0
-1 -1 4 2494.71 32.12 52.33 0.0
0 -1 4 6314.44 46.15 77.98 0.0
1 -1 4 1371.03 22.33 37.32 180.0
2 -1 4 41.94 3.38 7.97 0.0
3 -1 4 614.84 14.85 24.76 0.0
4 -1 4 467.62 15.94 23.12 0.0
5 -1 4 108.89 7.74 9.70 0.0
6 -1 4 10.22 6.37 4.87 180.0
7 -1 4 5.89 5.90 2.78 0.0
8 -1 4 44.26 9.12 6.09 0.0
-7 0 4 53.61 5.98 7.95 0.0
-6 0 4 0.00 6.51 0.06 0.0
-5 0 4 1.00 4.20 1.16 0.0
-4 0 4 369.38 7.83 17.80 0.0
-3 0 4 1646.51 24.69 38.19 0.0
-2 0 4 410.20 7.90 17.49 180.0
-1 0 4 31.17 1.89 7.43 0.0
0 0 4 13.95 2.62 2.73 180.0
1 0 4 7563.41 475.50 90.86 0.0
2 0 4 182.91 15.47 12.92 0.0
3 0 4 317.74 12.39 17.62 0.0
4 0 4 1208.61 24.04 34.78 0.0
5 0 4 439.41 17.50 21.09 0.0
6 0 4 30.25 4.56 5.26 0.0
7 0 4 5.38 4.47 3.09 0.0
8 0 4 8.20 5.93 2.02 0.0
-7 1 4 158.32 11.47 11.82 0.0
-6 1 4 179.65 12.02 13.96 0.0
-5 1 4 0.59 9.17 2.94 0.0
-4 1 4 18.57 4.63 3.72 0.0
-3 1 4 480.28 14.27 22.37 0.0
-2 1 4 50.30 3.85 7.86 180.0
-1 1 4 1379.21 23.61 38.17 180.0
0 1 4 249.11 6.90 17.21 180.0
1 1 4 0.00 3.59 1.68 180.0
2 1 4 2507.05 34.49 47.21 0.0
3 1 4 17.13 3.40 3.06 0.0
4 1 4 1412.31 34.30 33.97 0.0
5 1 4 47.43 5.31 7.25 0.0
6 1 4 28.01 6.27 6.10 0.0
7 1 4 104.76 10.92 9.96 0.0
8 1 4 19.24 8.18 5.80 0.0
-7 2 4 39.88 10.18 7.54 0.0
-6 2 4 201.61 12.21 13.34 0.0
-5 2 4 892.56 25.73 29.75 0.0
-4 2 4 139.81 8.20 11.20 180.0
-3 2 4 24.93 3.94 4.13 180.0
-2 2 4 237.43 7.60 15.60 0.0
-1 2 4 2283.66 32.46 47.15 0.0
0 2 4 72.15 3.61 6.38 180.0
1 2 4 26.48 2.56 2.41 0.0
2 2 4 1300.85 25.04 34.87 0.0
3 2 4 437.47 12.43 21.19 0.0
4 2 4 386.54 11.33 18.43 0.0
5 2 4 65.23 6.44 7.94 0.0
6 2 4 298.99 11.71 16.92 0.0
7 2 4 149.00 11.44 11.19 0.0
8 2 4 0.00 10.86 1.52 0.0
-6 3 4 43.93 8.34 7.55 0.0
-5 3 4 0.00 11.29 5.34 0.0
-4 3 4 47.09 6.25 6.83 0.0
-3 3 4 6.29 4.31 3.27 180.0
-2 3 4 1067.71 26.48 30.13 0.0
-1 3 4 79.44 4.33 6.71 0.0
0 3 4 101.28 4.51 6.15 0.0
1 3 4 5.80 2.46 0.78 0.0
2 3 4 435.88 12.08 22.52 0.0
3 3 4 1750.93 34.57 37.16 0.0
4 3 4 59.00 5.95 7.96 0.0
5 3 4 92.30 6.37 10.36 0.0
6 3 4 122.70 8.69 12.26 0.0
7 3 4 1.11 6.00 2.37 0.0
8 3 4 125.33 12.33 11.05 0.0
9 3 4 20.02 8.55 4.33 0.0
-6 4 4 42.07 8.43 6.32 0.0
-5 4 4 99.05 9.61 8.90 0.0
-4 4 4 156.00 9.22 12.31 0.0
-3 4 4 63.28 6.27 6.50 180.0
-2 4 4 475.19 13.24 19.02 0.0
-1 4 4 1160.86 25.69 28.90 0.0
0 4 4 407.87 11.02 18.83 0.0
1 4 4 153.36 6.82 12.05 0.0
2 4 4 52.64 4.41 6.58 0.0
3 4 4 1558.11 34.94 39.85 0.0
4 4 4 16.49 4.26 4.11 180.0
5 4 4 171.59 8.54 14.78 180.0
6 4 4 9.89 7.13 4.08 0.0
7 4 4 266.14 13.25 15.17 0.0
8 4 4 107.30 10.91 10.82 0.0
9 4 4 3.24 8.05 2.67 0.0
-5 5 4 0.00 12.28 2.64 180.0
-4 5 4 0.00 9.62 1.58 180.0
-3 5 4 140.55 8.10 11.01 0.0
-2 5 4 413.79 10.92 19.20 0.0
-1 5 4 907.26 24.95 26.06 0.0
0 5 4 354.14 9.55 15.90 0.0
1 5 4 113.35 6.87 10.21 0.0
2 5 4 26.07 4.36 5.13 0.0
3 5 4 57.96 5.29 7.27 0.0
4 5 4 19.46 3.86 4.30 180.0
5 5 4 20.62 5.39 4.78 0.0
6 5 4 389.97 15.33 19.36 0.0
7 5 4 17.77 7.29 3.66 0.0
8 5 4 19.60 6.96 4.32 0.0
9 5 4 3.55 6.66 1.50 180.0
-4 6 4 78.96 8.73 7.71 0.0
-3 6 4 198.32 10.47 14.73 0.0
-2 6 4 310.54 11.05 18.49 0.0
-1 6 4 271.45 9.01 13.66 0.0
0 6 4 50.41 5.89 6.63 0.0
1 6 4 0.00 7.35 1.12 180.0
2 6 4 85.55 7.26 9.54 0.0
3 6 4 229.76 11.31 16.46 0.0
4 6 4 99.19 7.08 10.36 0.0
5 6 4 15.35 5.52 3.98 0.0
6 6 4 272.51 13.01 16.95 180.0
7 6 4 173.73 12.31 13.21 0.0
8 6 4 23.12 8.71 5.57 0.0
-3 7 4 58.79 8.39 9.55 0.0
-2 7 4 52.70 6.81 6.60 0.0
-1 7 4 147.27 8.70 10.49 0.0
0 7 4 523.16 14.17 20.21 0.0
1 7 4 30.44 6.27 6.05 0.0
2 7 4 132.36 8.69 12.92 0.0
3 7 4 35.57 6.94 7.35 0.0
4 7 4 121.94 8.63 12.08 0.0
5 7 4 19.36 6.06 4.44 0.0
6 7 4 14.93 7.80 5.46 0.0
7 7 4 25.09 7.78 5.28 0.0
8 7 4 22.34 8.69 4.87 0.0
-2 8 4 20.52 6.75 3.31 0.0
-1 8 4 0.00 11.79 2.73 0.0
0 8 4 0.00 10.10 0.85 180.0
1 8 4 94.55 9.28 10.57 0.0
2 8 4 27.95 6.58 6.07 0.0
3 8 4 0.00 5.95 2.44 0.0
4 8 4 60.31 8.61 8.32 0.0
5 8 4 167.59 11.65 14.39 0.0
6 8 4 39.95 9.37 7.54 0.0
7 8 4 13.93 7.11 3.43 0.0
8 8 4 0.98 10.58 0.23 180.0
-1 9 4 4.57 12.41 2.93 0.0
0 9 4 0.00 10.41 0.11 0.0
1 9 4 9.11 6.43 0.88 0.0
2 9 4 69.25 9.80 9.17 0.0
3 9 4 64.91 10.44 9.45 0.0
4 9 4 112.81 10.61 11.14 0.0
5 9 4 0.00 10.74 1.90 180.0
6 9 4 53.86 8.44 6.97 0.0
7 9 4 0.00 15.84 4.74 0.0
1 10 4 0.00 11.20 0.62 0.0
2 10 4 49.26 10.38 9.03 0.0
3 10 4 41.77 7.90 6.93 0.0
4 10 4 0.00 11.62 4.06 0.0
5 10 4 0.00 10.58 1.26 0.0
6 10 4 45.74 8.28 5.98 0.0
-3 -10 5 0.00 12.15 1.77 0.0
-2 -10 5 0.98 12.24 2.75 0.0
-6 -9 5 0.00 7.16 2.34 0.0
-5 -9 5 16.79 6.15 3.81 0.0
-4 -9 5 26.94 7.21 4.49 0.0
-3 -9 5 0.00 10.63 0.65 0.0
-2 -9 5 101.32 10.60 9.20 0.0
-1 -9 5 56.93 8.26 6.58 0.0
0 -9 5 0.00 6.18 1.97 0.0
1 -9 5 4.89 12.26 3.89 0.0
-6 -8 5 51.55 8.91 7.13 0.0
-5 -8 5 3.42 11.91 1.29 0.0
-4 -8 5 32.15 7.31 4.77 0.0
-3 -8 5 69.35 8.06 8.07 0.0
-2 -8 5 52.31 7.29 6.98 0.0
-1 -8 5 25.87 6.25 4.66 0.0
0 -8 5 26.03 7.00 5.94 0.0
1 -8 5 198.69 11.51 13.04 0.0
2 -8 5 0.00 10.39 0.10 180.0
-7 -7 5 0.00 11.07 1.44 0.0
-6 -7 5 83.96 9.16 7.38 0.0
-5 -7 5 14.03 6.01 4.11 0.0
-4 -7 5 12.33 5.27 4.15 0.0
-3 -7 5 0.00 8.17 0.17 180.0
-2 -7 5 407.90 13.70 19.92 0.0
-1 -7 5 120.95 8.25 9.90 0.0
0 -7 5 19.95 4.93 3.17 0.0
1 -7 5 42.85 6.25 4.63 180.0
2 -7 5 116.56 8.30 12.18 0.0
3 -7 5 39.66 7.38 7.00 0.0
4 -7 5 7.10 7.03 2.48 0.0
-7 -6 5 0.79 10.47 0.77 180.0
-6 -6 5 63.51 7.86 7.41 0.0
-5 -6 5 465.46 16.19 21.09 0.0
-4 -6 5 0.00 8.01 0.24 180.0
-3 -6 5 37.54 6.01 6.64 0.0
-2 -6 5 35.68 5.52 6.55 0.0
-1 -6 5 72.42 6.32 7.41 0.0
0 -6 5 157.86 7.32 11.80 0.0
1 -6 5 59.20 6.16 7.42 0.0
2 -6 5 94.78 7.04 7.88 0.0
3 -6 5 159.84 9.16 11.14 0.0
4 -6 5 15.40 7.87 5.59 0.0
5 -6 5 0.00 12.86 4.17 0.0
-8 -5 5 145.92 12.84 11.67 0.0
-7 -5 5 17.52 6.57 4.85 0.0
-6 -5 5 6.88 4.20 1.31 0.0
-5 -5 5 15.78 5.66 3.71 0.0
-4 -5 5 279.65 11.02 17.84 0.0
-3 -5 5 109.67 7.56 10.87 180.0
-2 -5 5 302.25 10.25 20.08 180.0
-1 -5 5 126.41 6.55 12.07 0.0
0 -5 5 874.98 25.61 27.63 0.0
1 -5 5 3.41 7.69 2.48 0.0
2 -5 5 27.41 5.00 5.28 0.0
3 -5 5 65.57 6.33 8.45 0.0
4 -5 5 90.30 7.95 9.11 0.0
5 -5 5 92.98 9.49 9.54 0.0
-8 -4 5 142.40 11.78 10.43 0.0
-7 -4 5 229.44 13.56 12.89 0.0
-6 -4 5 24.30 5.28 2.86 0.0
-5 -4 5 42.14 5.82 6.39 0.0
-4 -4 5 24.16 4.37 4.39 0.0
-3 -4 5 352.07 10.40 18.42 0.0
-2 -4 5 34.86 4.55 3.88 180.0
-1 -4 5 247.27 8.22 14.91 0.0
0 -4 5 47.98 4.36 9.12 180.0
1 -4 5 9.48 3.24 4.16 0.0
2 -4 5 64.98 4.94 8.68 0.0
3 -4 5 74.17 6.08 7.66 0.0
4 -4 5 279.69 11.02 15.50 0.0
5 -4 5 0.00 5.60 1.42 0.0
6 -4 5 18.58 7.81 6.10 0.0
-8 -3 5 15.83 7.06 2.55 0.0
-7 -3 5 81.32 9.40 8.70 0.0
-6 -3 5 176.69 10.03 12.84 0.0
-5 -3 5 5.41 8.22 2.89 0.0
-4 -3 5 84.94 5.68 8.92 0.0
-3 -3 5 507.27 14.87 23.54 0.0
-2 -3 5 0.00 3.04 0.16 180.0
-1 -3 5 287.30 8.07 14.64 0.0
0 -3 5 349.52 10.07 23.14 0.0
1 -3 5 554.07 12.11 22.88 0.0
2 -3 5 231.34 7.19 11.19 0.0
3 -3 5 0.00 5.74 0.58 180.0
4 -3 5 155.22 8.57 12.84 0.0
5 -3 5 15.96 5.62 4.75 0.0
6 -3 5 101.67 10.44 9.64 0.0
7 -3 5 12.48 9.13 4.93 0.0
-8 -2 5 1.91 11.90 1.40 180.0
-7 -2 5 52.91 7.74 7.59 0.0
-6 -2 5 113.00 8.22 10.40 0.0
-5 -2 5 83.11 6.52 10.00 0.0
-4 -2 5 3.84 6.79 2.47 180.0
-3 -2 5 124.94 6.05 11.33 0.0
-2 -2 5 3424.50 47.50 56.99 0.0
-1 -2 5 577.40 12.34 26.79 0.0
0 -2 5 58.70 3.67 4.67 0.0
1 -2 5 206.23 5.99 12.02 0.0
2 -2 5 2.25 2.41 1.69 0.0
3 -2 5 276.54 8.97 15.99 0.0
4 -2 5 0.93 6.24 1.79 0.0
5 -2 5 10.00 5.26 4.30 0.0
6 -2 5 13.27 5.84 3.14 0.0
7 -2 5 76.12 12.44 10.20 0.0
-7 -1 5 0.00 9.93 0.13 0.0
-6 -1 5 170.35 9.71 12.82 0.0
-5 -1 5 181.81 9.10 12.72 0.0
-4 -1 5 15.88 3.78 3.12 0.0
-3 -1 5 0.01 4.62 0.10 180.0
-2 -1 5 5206.94 57.87 73.49 0.0
-1 -1 5 2089.77 31.95 46.80 0.0
0 -1 5 222.43 7.11 16.42 0.0
1 -1 5 0.00 3.53 3.52 0.0
2 -1 5 257.28 8.48 16.36 0.0
3 -1 5 314.30 8.95 18.12 0.0
4 -1 5 24.31 4.49 5.11 0.0
5 -1 5 33.32 5.51 6.38 0.0
6 -1 5 115.92 9.04 11.36 0.0
7 -1 5 11.80 7.21 5.27 180.0
8 -1 5 33.91 10.81 7.92 0.0
-7 0 5 5.03 7.19 2.39 180.0
-6 0 5 44.84 6.19 6.10 0.0
-5 0 5 21.55 3.69 4.61 0.0
-4 0 5 222.84 10.81 14.12 0.0
-3 0 5 49.09 3.02 6.23 0.0
-2 0 5 2551.50 28.32 48.13 0.0
-1 0 5 226.93 4.84 14.49 0.0
0 0 5 718.82 26.77 28.43 180.0
1 0 5 928.74 94.74 30.58 0.0
2 0 5 63.53 8.35 7.49 0.0
3 0 5 1414.42 119.03 36.70 0.0
4 0 5 25.16 2.89 4.94 180.0
5 0 5 54.52 4.10 6.82 0.0
6 0 5 42.32 5.81 5.89 0.0
7 0 5 13.04 6.31 3.36 0.0
8 0 5 3.21 9.37 1.67 0.0
-7 1 5 0.00 13.24 3.96 0.0
-6 1 5 147.47 10.53 10.96 0.0
-5 1 5 256.27 11.54 16.54 0.0
-4 1 5 118.95 7.68 11.60 0.0
-3 1 5 214.12 8.20 13.81 0.0
-2 1 5 154.65 6.74 13.31 0.0
-1 1 5 1598.70 29.04 41.85 0.0
0 1 5 1957.97 29.31 46.05 0.0
1 1 5 2338.61 31.31 50.39 180.0
2 1 5 4384.11 48.79 62.15 0.0
3 1 5 2442.60 41.56 46.32 0.0
4 1 5 57.65 5.05 8.21 0.0
5 1 5 120.24 7.61 11.53 180.0
6 1 5 21.45 6.50 4.06 0.0
7 1 5 224.99 12.72 14.26 0.0
8 1 5 0.00 12.94 3.56 0.0
-7 2 5 27.54 7.82 6.07 0.0
-6 2 5 42.25 8.92 6.18 0.0
-5 2 5 112.02 9.66 10.96 0.0
-4 2 5 0.00 7.64 1.14 180.0
-3 2 5 116.10 6.50 8.85 0.0
-2 2 5 14.46 3.66 1.36 180.0
-1 2 5 1550.35 28.14 37.70 0.0
0 2 5 508.96 10.85 20.44 0.0
1 2 5 29.48 2.77 6.00 0.0
2 2 5 555.87 12.50 24.26 0.0
3 2 5 815.95 24.43 26.49 0.0
4 2 5 1439.75 35.81 37.99 0.0
5 2 5 474.65 16.41 21.36 0.0
6 2 5 0.00 7.81 1.04 180.0
7 2 5 158.61 10.95 13.40 0.0
8 2 5 0.00 11.06 1.11 0.0
-6 3 5 2.18 6.12 1.82 0.0
-5 3 5 35.10 7.47 5.50 0.0
-4 3 5 291.53 12.08 17.09 0.0
-3 3 5 351.63 10.81 18.50 0.0
-2 3 5 141.83 6.79 13.27 180.0
-1 3 5 545.12 12.78 23.17 180.0
0 3 5 317.33 9.75 17.82 0.0
1 3 5 192.23 6.40 14.65 0.0
2 3 5 211.39 6.88 12.81 0.0
3 3 5 1100.51 28.57 33.16 0.0
4 3 5 1211.65 32.83 33.75 0.0
5 3 5 26.68 4.05 4.05 0.0
6 3 5 9.46 5.39 3.55 180.0
7 3 5 93.23 8.92 9.16 0.0
8 3 5 175.13 12.48 11.24 0.0
9 3 5 17.47 8.80 5.35 0.0
-5 4 5 42.37 8.53 7.07 0.0
-4 4 5 0.00 9.37 2.31 0.0
-3 4 5 0.00 7.92 0.00 180.0
-2 4 5 26.09 5.16 5.69 0.0
-1 4 5 329.32 10.46 17.44 0.0
0 4 5 0.31 5.60 1.41 180.0
1 4 5 1094.68 29.50 32.06 0.0
2 4 5 689.81 16.73 26.69 0.0
3 4 5 69.79 5.63 8.44 180.0
4 4 5 102.73 6.25 8.18 0.0
5 4 5 76.65 6.58 9.81 0.0
6 4 5 356.18 13.42 18.98 0.0
7 4 5 132.83 11.05 10.64 0.0
8 4 5 37.71 8.11 6.05 0.0
9 4 5 23.89 8.25 5.23 0.0
-5 5 5 0.00 11.63 1.33 0.0
-4 5 5 0.00 6.00 1.22 180.0
-3 5 5 184.10 9.46 13.25 0.0
-2 5 5 352.59 10.57 18.05 0.0
-1 5 5 215.17 8.05 12.87 0.0
0 5 5 26.86 3.99 4.97 180.0
1 5 5 271.63 9.67 16.42 0.0
2 5 5 52.53 4.68 5.90 0.0
3 5 5 23.52 4.56 5.14 0.0
4 5 5 0.00 6.47 2.26 0.0
5 5 5 68.90 6.84 8.62 0.0
6 5 5 404.75 14.13 19.45 0.0
7 5 5 0.00 13.89 0.13 0.0
8 5 5 0.00 10.50 2.69 0.0
9 5 5 22.39 7.71 3.89 0.0
-4 6 5 56.84 7.95 7.25 0.0
-3 6 5 2.63 5.50 0.97 0.0
-2 6 5 649.01 18.41 24.92 0.0
-1 6 5 285.96 9.96 15.35 0.0
0 6 5 122.30 6.88 9.72 0.0
1 6 5 2.42 7.20 0.97 0.0
2 6 5 524.09 14.68 24.77 0.0
3 6 5 531.78 15.80 24.60 0.0
4 6 5 8.45 4.75 4.13 180.0
5 6 5 22.79 4.66 5.14 180.0
6 6 5 0.00 10.39 2.26 0.0
7 6 5 148.81 13.65 12.80 0.0
8 6 5 49.64 9.79 7.45 0.0
-3 7 5 24.11 6.69 4.44 0.0
-2 7 5 120.28 8.41 10.44 0.0
-1 7 5 162.74 8.97 11.72 0.0
0 7 5 198.71 9.80 13.43 0.0
1 7 5 84.76 7.46 8.82 0.0
2 7 5 2.15 7.93 2.37 180.0
3 7 5 154.74 9.86 13.05 0.0
4 7 5 0.00 4.48 0.20 0.0
5 7 5 18.85 6.34 5.13 0.0
6 7 5 118.76 11.04 11.01 0.0
7 7 5 13.99 6.39 1.78 0.0
8 7 5 26.01 8.75 5.79 0.0
-2 8 5 81.05 9.08 10.25 0.0
-1 8 5 3.19 6.44 2.28 0.0
0 8 5 30.78 6.43 5.09 0.0
1 8 5 61.02 7.54 7.18 0.0
2 8 5 69.78 8.55 8.46 0.0
3 8 5 25.85 6.00 4.33 0.0
4 8 5 0.64 7.98 1.77 0.0
5 8 5 61.67 8.92 8.36 0.0
6 8 5 0.00 12.50 1.05 0.0
7 8 5 12.62 7.06 4.12 0.0
8 8 5 0.91 11.36 0.89 0.0
-1 9 5 52.26 8.44 6.34 0.0
0 9 5 2.48 9.99 2.87 0.0
1 9 5 0.00 6.63 2.38 0.0
2 9 5 82.86 10.27 9.85 0.0
3 9 5 54.69 9.09 7.63 0.0
4 9 5 96.84 10.88 10.16 0.0
5 9 5 0.00 10.95 0.23 180.0
6 9 5 0.56 6.66 2.26 0.0
7 9 5 71.31 9.58 8.00 0.0
1 10 5 0.00 12.39 0.13 180.0
2 10 5 103.04 11.57 10.42 0.0
3 10 5 9.04 6.70 2.84 0.0
4 10 5 0.00 12.24 3.78 0.0
5 10 5 0.00 14.02 4.59 0.0
6 10 5 14.87 7.20 3.86 0.0
-5 -9 6 7.33 12.87 2.74 0.0
-4 -9 6 22.51 7.21 5.42 0.0
-3 -9 6 13.07 6.55 3.39 0.0
-2 -9 6 0.00 12.12 0.02 180.0
-1 -9 6 46.88 7.60 6.91 0.0
0 -9 6 0.00 10.21 2.22 0.0
1 -9 6 7.91 12.16 2.00 0.0
-6 -8 6 5.66 6.32 1.96 0.0
-5 -8 6 10.26 6.41 4.11 0.0
-4 -8 6 35.78 7.61 6.28 0.0
-3 -8 6 33.84 7.17 5.21 0.0
-2 -8 6 0.00 10.79 2.42 0.0
-1 -8 6 129.31 9.65 11.63 0.0
0 -8 6 17.72 5.95 2.03 0.0
1 -8 6 59.25 7.74 7.33 0.0
2 -8 6 3.89 10.44 0.45 0.0
-7 -7 6 22.71 7.39 4.08 0.0
-6 -7 6 37.26 6.70 4.89 0.0
-5 -7 6 5.87 6.00 2.81 0.0
-4 -7 6 45.50 6.50 4.27 0.0
-3 -7 6 105.69 8.67 10.65 0.0
-2 -7 6 305.34 12.87 17.19 0.0
-1 -7 6 101.65 8.17 8.46 0.0
0 -7 6 0.00 8.54 1.54 0.0
1 -7 6 0.00 9.50 0.21 0.0
2 -7 6 170.34 9.93 13.01 0.0
3 -7 6 31.39 6.98 5.76 0.0
-7 -6 6 28.00 7.10 4.99 0.0
-6 -6 6 26.84 7.59 5.42 0.0
-5 -6 6 57.54 8.04 6.51 0.0
-4 -6 6 24.05 5.50 4.79 0.0
-3 -6 6 10.17 4.91 2.99 0.0
-2 -6 6 64.08 6.60 6.77 0.0
-1 -6 6 52.89 5.88 7.94 0.0
0 -6 6 192.37 8.61 13.09 0.0
1 -6 6 349.53 10.90 16.56 0.0
2 -6 6 3.49 4.67 2.85 180.0
3 -6 6 127.04 8.61 10.99 0.0
4 -6 6 8.40 6.54 3.94 0.0
-7 -5 6 57.53 8.39 6.47 0.0
-6 -5 6 134.11 10.07 9.97 0.0
-5 -5 6 0.61 7.08 1.22 0.0
-4 -5 6 20.67 5.55 4.58 0.0
-3 -5 6 4.16 7.11 3.97 180.0
-2 -5 6 471.20 16.62 24.06 0.0
-1 -5 6 0.00 6.71 1.57 0.0
0 -5 6 141.81 7.11 8.90 0.0
1 -5 6 41.39 5.24 6.80 0.0
2 -5 6 86.38 6.42 10.51 0.0
3 -5 6 50.68 6.02 7.43 0.0
4 -5 6 4.87 6.09 3.06 0.0
5 -5 6 44.59 6.86 4.91 0.0
-8 -4 6 0.00 13.25 2.99 0.0
-7 -4 6 32.05 7.20 4.26 0.0
-6 -4 6 192.45 11.18 13.77 0.0
-5 -4 6 185.02 10.64 13.12 0.0
-4 -4 6 82.02 6.36 9.59 180.0
-3 -4 6 91.80 6.36 11.63 0.0
-2 -4 6 468.11 14.60 21.46 0.0
-1 -4 6 157.94 7.28 9.82 0.0
0 -4 6 0.00 5.25 2.18 0.0
1 -4 6 162.02 6.61 12.62 0.0
2 -4 6 534.94 14.52 20.64 0.0
3 -4 6 223.81 9.36 13.59 0.0
4 -4 6 87.06 7.23 8.90 0.0
5 -4 6 0.00 9.53 2.42 0.0
6 -4 6 25.73 6.97 4.54 0.0
-8 -3 6 88.41 11.71 9.27 0.0
-7 -3 6 0.00 5.36 0.39 180.0
-6 -3 6 86.28 8.18 10.39 0.0
-5 -3 6 185.01 9.63 14.91 0.0
-4 -3 6 9.92 3.72 1.82 180.0
-3 -3 6 0.00 6.31 5.06 180.0
-2 -3 6 8.29 3.30 5.21 180.0
-1 -3 6 639.19 15.12 29.68 0.0
0 -3 6 318.89 10.33 17.28 0.0
1 -3 6 275.25 8.20 18.62 180.0
2 -3 6 837.06 23.78 28.71 0.0
3 -3 6 255.56 8.82 15.83 0.0
4 -3 6 24.97 5.52 4.51 0.0
5 -3 6 49.48 7.04 7.19 0.0
6 -3 6 48.10 8.32 6.32 0.0
7 -3 6 96.70 11.02 9.62 0.0
-7 -2 6 36.28 8.07 5.72 0.0
-6 -2 6 0.00 8.40 0.40 0.0
-5 -2 6 290.46 11.00 17.70 0.0
-4 -2 6 175.40 8.32 13.24 0.0
-3 -2 6 24.47 3.55 3.77 180.0
-2 -2 6 2.64 4.61 2.80 0.0
-1 -2 6 976.83 24.03 30.25 0.0
0 -2 6 265.99 7.15 14.63 0.0
1 -2 6 163.80 5.80 8.43 180.0
2 -2 6 59.83 4.30 7.21 0.0
3 -2 6 394.70 12.82 18.50 0.0
4 -2 6 145.44 8.20 12.98 0.0
5 -2 6 15.69 4.77 2.87 0.0
6 -2 6 0.00 11.39 2.64 0.0
7 -2 6 263.69 15.71 17.77 0.0
-7 -1 6 60.37 7.92 7.43 0.0
-6 -1 6 16.87 5.65 3.68 0.0
-5 -1 6 0.00 6.60 0.89 180.0
-4 -1 6 203.57 9.21 14.88 0.0
-3 -1 6 637.81 16.36 25.49 0.0
-2 -1 6 19.86 3.08 3.13 180.0
-1 -1 6 907.58 22.44 31.67 0.0
0 -1 6 98.70 4.53 14.84 0.0
1 -1 6 1.97 2.17 0.45 0.0
2 -1 6 420.35 11.47 21.05 180.0
3 -1 6 72.25 5.08 9.90 0.0
4 -1 6 422.70 12.13 20.79 0.0
5 -1 6 59.05 6.55 7.79 0.0
6 -1 6 151.33 10.94 13.00 0.0
7 -1 6 0.00 12.42 0.22 180.0
8 -1 6 53.74 10.00 7.41 0.0
-7 0 6 39.13 6.37 5.93 0.0
-6 0 6 34.70 4.71 5.53 0.0
-5 0 6 17.60 8.85 4.03 180.0
-4 0 6 1104.52 33.40 33.63 0.0
-3 0 6 1368.64 35.00 37.97 0.0
-2 0 6 846.96 17.11 27.93 0.0
-1 0 6 12.17 2.02 2.93 180.0
0 0 6 22.96 1.91 4.70 180.0
1 0 6 3775.89 398.11 64.73 0.0
2 0 6 46.26 5.14 7.42 0.0
3 0 6 0.94 3.38 3.10 180.0
4 0 6 6.96 3.99 2.43 0.0
5 0 6 27.82 3.48 5.97 0.0
6 0 6 2.48 7.42 3.49 0.0
7 0 6 18.13 6.73 5.96 0.0
8 0 6 1.86 8.07 3.18 0.0
-7 1 6 52.14 8.32 6.71 0.0
-6 1 6 176.07 11.17 13.11 0.0
-5 1 6 80.56 7.67 9.10 0.0
-4 1 6 166.81 8.88 13.16 180.0
-3 1 6 403.34 11.20 19.37 0.0
-2 1 6 3207.54 47.50 54.49 0.0
-1 1 6 743.16 21.63 29.34 0.0
0 1 6 79.42 4.13 9.39 0.0
1 1 6 774.48 19.59 28.80 0.0
2 1 6 2322.12 37.65 46.39 0.0
3 1 6 77.88 5.17 9.88 0.0
4 1 6 3.59 3.14 2.97 0.0
5 1 6 6.63 3.87 2.84 0.0
6 1 6 301.71 12.81 16.83 0.0
7 1 6 0.00 13.08 2.32 0.0
8 1 6 5.07 11.44 3.39 0.0
-6 2 6 0.00 15.38 6.37 0.0
-5 2 6 15.05 5.73 4.64 0.0
-4 2 6 31.46 5.92 5.31 0.0
-3 2 6 0.00 8.48 4.46 0.0
-2 2 6 2063.74 40.26 42.45 0.0
-1 2 6 72.10 4.66 5.48 0.0
0 2 6 73.81 4.16 7.15 180.0
1 2 6 24.55 2.81 6.16 0.0
2 2 6 340.03 10.25 18.27 0.0
3 2 6 1033.09 28.34 31.73 0.0
4 2 6 87.37 5.81 8.67 0.0
5 2 6 332.52 10.88 16.81 0.0
6 2 6 0.05 4.43 0.31 180.0
7 2 6 4.85 10.44 3.61 180.0
8 2 6 5.96 12.12 3.03 0.0
-6 3 6 31.95 7.39 3.72 0.0
-5 3 6 240.16 12.46 14.95 0.0
-4 3 6 123.66 8.42 11.80 0.0
-3 3 6 22.58 4.84 3.70 0.0
-2 3 6 143.20 6.80 11.54 0.0
-1 3 6 0.00 4.73 2.60 0.0
0 3 6 552.39 13.06 20.22 0.0
1 3 6 86.18 5.00 7.76 0.0
2 3 6 2429.63 40.41 48.77 0.0
3 3 6 2660.91 43.46 49.17 0.0
4 3 6 60.78 5.41 7.16 180.0
5 3 6 39.80 4.74 6.38 180.0
6 3 6 76.53 7.00 7.13 0.0
7 3 6 137.86 10.50 10.90 0.0
8 3 6 20.19 8.41 5.68 0.0
9 3 6 0.00 14.19 2.00 0.0
-5 4 6 12.34 6.05 2.50 0.0
-4 4 6 0.90 5.14 0.20 0.0
-3 4 6 37.58 5.60 4.75 0.0
-2 4 6 12.20 4.24 3.40 0.0
-1 4 6 576.89 14.59 22.45 0.0
0 4 6 129.17 6.42 11.18 0.0
1 4 6 3.17 5.10 2.50 0.0
2 4 6 815.52 18.11 26.81 0.0
3 4 6 18.22 4.06 5.47 0.0
4 4 6 337.49 10.69 19.63 0.0
5 4 6 82.77 6.77 8.80 0.0
6 4 6 190.34 10.53 12.75 0.0
7 4 6 156.04 10.61 13.74 0.0
8 4 6 0.00 6.00 0.63 0.0
9 4 6 0.00 13.74 1.56 0.0
-5 5 6 44.72 8.35 5.99 0.0
-4 5 6 10.34 6.85 3.94 0.0
-3 5 6 269.76 11.17 17.33 0.0
-2 5 6 1.64 7.64 0.68 0.0
-1 5 6 117.76 6.77 9.76 0.0
0 5 6 39.84 4.50 5.24 0.0
1 5 6 65.56 5.63 7.31 0.0
2 5 6 239.27 9.36 16.39 0.0
3 5 6 569.89 17.52 26.04 0.0
4 5 6 175.18 8.20 11.68 0.0
5 5 6 4.06 7.37 2.56 0.0
6 5 6 5.50 9.57 4.87 0.0
7 5 6 246.85 14.04 16.35 0.0
8 5 6 0.81 10.74 1.40 0.0
9 5 6 6.96 15.13 3.41 0.0
-4 6 6 0.89 11.75 2.78 0.0
-3 6 6 0.00 11.07 0.07 0.0
-2 6 6 65.30 7.02 7.53 0.0
-1 6 6 82.85 6.53 8.44 0.0
0 6 6 86.77 6.33 8.67 0.0
1 6 6 3.97 7.30 2.18 0.0
2 6 6 410.14 13.27 20.29 0.0
3 6 6 55.52 6.81 6.98 0.0
4 6 6 86.89 6.99 9.19 0.0
5 6 6 3.95 7.09 3.14 0.0
6 6 6 46.38 7.18 5.89 0.0
7 6 6 256.94 14.56 14.87 0.0
8 6 6 132.17 12.31 11.16 0.0
-3 7 6 40.23 7.42 5.83 0.0
-2 7 6 44.63 7.43 7.00 0.0
-1 7 6 111.25 8.73 10.70 0.0
0 7 6 0.00 8.83 0.69 0.0
1 7 6 415.38 13.59 19.62 0.0
2 7 6 77.79 7.37 9.34 180.0
3 7 6 8.34 5.26 3.52 0.0
4 7 6 0.00 4.79 1.61 0.0
5 7 6 83.86 8.41 8.60 0.0
6 7 6 163.78 11.64 13.02 0.0
7 7 6 1.57 11.52 0.81 180.0
8 7 6 0.00 12.67 3.94 0.0
-2 8 6 142.38 10.57 12.38 0.0
-1 8 6 0.83 12.03 3.14 0.0
0 8 6 61.57 7.32 6.61 0.0
1 8 6 180.70 9.95 11.93 0.0
2 8 6 156.73 10.80 13.52 0.0
3 8 6 0.00 8.96 2.21 0.0
4 8 6 3.47 8.63 0.83 0.0
5 8 6 40.67 7.95 6.78 0.0
6 8 6 92.73 9.91 9.80 0.0
7 8 6 0.00 12.47 0.71 180.0
8 8 6 0.00 13.28 2.13 0.0
-1 9 6 50.08 8.68 7.06 0.0
0 9 6 0.00 11.44 0.77 0.0
1 9 6 0.00 12.10 4.52 0.0
2 9 6 59.50 9.24 7.99 0.0
3 9 6 79.02 9.91 9.22 0.0
4 9 6 0.00 11.14 2.93 0.0
5 9 6 0.04 10.65 0.07 0.0
6 9 6 13.46 7.69 4.33 0.0
7 9 6 7.09 8.46 4.72 0.0
1 10 6 7.19 7.40 2.21 0.0
2 10 6 74.63 9.12 7.43 0.0
3 10 6 0.00 11.43 3.05 0.0
4 10 6 0.15 10.40 0.08 0.0
5 10 6 31.71 8.90 6.90 0.0
6 10 6 11.26 7.69 2.42 0.0
-5 -9 7 0.00 11.06 1.60 0.0
-4 -9 7 21.46 6.89 3.47 0.0
-3 -9 7 0.00 10.31 1.88 0.0
-2 -9 7 1.93 6.10 1.37 0.0
-1 -9 7 13.30 7.16 4.28 0.0
0 -9 7 16.16 7.20 4.35 0.0
-6 -8 7 0.00 13.04 5.09 0.0
-5 -8 7 5.90 11.55 5.37 0.0
-4 -8 7 14.04 6.26 2.54 180.0
-3 -8 7 28.51 7.80 6.86 0.0
-2 -8 7 51.03 7.73 7.42 0.0
-1 -8 7 29.24 6.37 3.29 0.0
0 -8 7 4.30 9.00 1.40 0.0
1 -8 7 0.00 11.93 0.11 180.0
2 -8 7 6.80 6.95 4.25 0.0
-6 -7 7 39.14 8.15 6.72 0.0
-5 -7 7 64.92 8.71 7.14 0.0
-4 -7 7 0.49 8.62 0.20 180.0
-3 -7 7 106.72 8.41 9.13 0.0
-2 -7 7 56.67 7.51 5.64 0.0
-1 -7 7 41.99 7.28 8.64 0.0
0 -7 7 4.01 4.66 1.60 0.0
1 -7 7 30.82 6.02 5.97 180.0
2 -7 7 197.99 11.24 13.60 0.0
3 -7 7 38.48 6.37 5.55 0.0
-7 -6 7 0.00 6.80 2.45 180.0
-6 -6 7 29.05 7.58 4.12 0.0
-5 -6 7 166.16 10.65 12.10 0.0
-4 -6 7 120.75 9.06 10.81 0.0
-3 -6 7 14.13 5.07 5.16 180.0
-2 -6 7 27.57 5.91 6.58 0.0
-1 -6 7 329.45 11.25 17.59 0.0
0 -6 7 28.62 5.20 3.23 0.0
1 -6 7 48.62 6.50 7.38 0.0
2 -6 7 12.94 5.58 2.41 180.0
3 -6 7 69.43 7.76 9.00 0.0
4 -6 7 13.79 6.26 3.47 0.0
-7 -5 7 30.34 7.85 4.51 0.0
-6 -5 7 5.04 5.92 1.39 0.0
-5 -5 7 0.00 5.07 0.89 0.0
-4 -5 7 440.68 13.93 18.98 0.0
-3 -5 7 168.50 8.48 14.91 0.0
-2 -5 7 97.83 7.74 10.67 0.0
-1 -5 7 137.35 7.85 9.62 0.0
0 -5 7 148.64 7.85 13.30 0.0
1 -5 7 239.70 8.51 14.35 0.0
2 -5 7 96.43 7.15 9.32 0.0
3 -5 7 47.92 6.10 7.32 0.0
4 -5 7 11.88 5.84 3.45 0.0
5 -5 7 0.00 6.16 0.95 0.0
-7 -4 7 110.12 10.02 10.21 0.0
-6 -4 7 1.54 11.25 3.74 0.0
-5 -4 7 21.89 5.47 4.98 180.0
-4 -4 7 28.91 5.15 6.16 0.0
-3 -4 7 182.15 8.44 10.81 0.0
-2 -4 7 104.72 6.29 8.16 0.0
-1 -4 7 139.64 7.08 14.53 0.0
0 -4 7 30.72 4.12 5.87 0.0
1 -4 7 752.00 16.85 24.02 0.0
2 -4 7 125.99 7.57 12.16 0.0
3 -4 7 94.98 6.90 10.47 0.0
4 -4 7 55.94 6.84 7.53 0.0
5 -4 7 3.19 9.96 2.33 0.0
6 -4 7 0.00 12.47 2.36 0.0
-7 -3 7 159.65 11.02 10.71 0.0
-6 -3 7 87.91 8.91 8.62 0.0
-5 -3 7 0.00 4.74 1.55 0.0
-4 -3 7 0.00 4.15 1.09 180.0
-3 -3 7 97.82 6.84 9.81 0.0
-2 -3 7 190.85 7.56 16.46 0.0
-1 -3 7 53.86 4.58 8.23 180.0
0 -3 7 465.05 13.13 17.38 0.0
1 -3 7 425.14 12.55 22.57 0.0
2 -3 7 214.77 7.87 15.14 0.0
3 -3 7 121.98 7.17 9.50 0.0
4 -3 7 11.07 4.33 2.87 0.0
5 -3 7 35.34 6.20 6.02 0.0
6 -3 7 10.18 5.56 1.60 0.0
7 -3 7 0.00 14.57 4.26 0.0
-7 -2 7 129.11 10.51 10.14 0.0
-6 -2 7 162.86 10.86 12.04 0.0
-5 -2 7 75.02 7.37 8.75 0.0
-4 -2 7 215.56 9.41 14.94 180.0
-3 -2 7 17.26 3.85 3.54 180.0
-2 -2 7 1434.88 33.59 37.96 0.0
-1 -2 7 62.34 4.44 8.22 0.0
0 -2 7 80.33 4.93 13.12 0.0
1 -2 7 0.00 2.72 0.11 180.0
2 -2 7 422.05 12.14 18.69 0.0
3 -2 7 234.42 8.50 15.81 0.0
4 -2 7 119.06 7.27 10.65 0.0
5 -2 7 17.18 5.61 4.99 0.0
6 -2 7 50.80 8.00 7.45 0.0
7 -2 7 81.92 11.05 9.68 0.0
-7 -1 7 5.82 7.20 2.47 0.0
-6 -1 7 112.43 9.68 11.48 0.0
-5 -1 7 83.02 6.79 9.14 0.0
-4 -1 7 4.66 7.64 2.15 180.0
-3 -1 7 373.43 10.46 20.10 0.0
-2 -1 7 268.29 8.82 18.20 0.0
-1 -1 7 306.49 8.39 20.06 0.0
0 -1 7 202.62 6.42 16.93 180.0
1 -1 7 31.59 3.46 5.92 180.0
2 -1 7 282.77 7.98 19.71 0.0
3 -1 7 248.19 8.46 14.96 0.0
4 -1 7 58.33 5.75 6.18 0.0
5 -1 7 103.22 7.79 10.89 0.0
6 -1 7 154.03 10.76 12.55 0.0
7 -1 7 6.27 11.34 3.43 0.0
-7 0 7 1.29 5.53 1.19 180.0
-6 0 7 61.66 6.08 7.93 0.0
-5 0 7 221.70 14.33 14.83 0.0
-4 0 7 313.53 8.08 16.54 0.0
-3 0 7 15.54 2.68 3.38 0.0
-2 0 7 129.09 8.04 12.72 0.0
-1 0 7 609.45 27.18 27.35 0.0
0 0 7 29.26 4.62 6.10 0.0
1 0 7 31.64 5.29 4.16 180.0
2 0 7 2640.72 301.23 49.30 0.0
3 0 7 77.06 7.30 9.55 0.0
4 0 7 2.50 5.29 0.29 180.0
5 0 7 3.82 4.35 1.30 0.0
6 0 7 206.56 7.79 13.65 0.0
7 0 7 532.09 13.98 23.31 0.0
8 0 7 0.00 7.87 0.28 180.0
-6 1 7 26.68 8.10 6.21 0.0
-5 1 7 39.60 7.10 6.94 0.0
-4 1 7 48.76 6.79 7.34 180.0
-3 1 7 381.33 11.48 19.32 0.0
-2 1 7 217.23 8.51 15.23 0.0
-1 1 7 1366.16 31.90 37.60 0.0
0 1 7 33.60 3.42 4.45 180.0
1 1 7 623.65 13.87 23.75 180.0
2 1 7 13.37 2.99 2.82 180.0
3 1 7 567.15 14.74 24.06 0.0
4 1 7 102.92 6.61 9.37 0.0
5 1 7 25.79 4.55 4.14 0.0
6 1 7 219.27 11.60 15.80 0.0
7 1 7 115.55 10.17 10.53 0.0
8 1 7 0.00 7.07 0.86 0.0
-6 2 7 0.00 10.05 1.80 0.0
-5 2 7 20.93 6.16 3.63 0.0
-4 2 7 1263.38 27.47 36.52 0.0
-3 2 7 244.65 9.33 15.84 0.0
-2 2 7 158.38 7.21 12.44 0.0
-1 2 7 28.72 3.78 6.62 0.0
0 2 7 287.66 7.73 18.09 0.0
1 2 7 529.63 12.71 20.48 0.0
2 2 7 2.36 4.14 1.53 0.0
3 2 7 602.86 15.98 22.87 0.0
4 2 7 126.64 6.90 11.58 0.0
5 2 7 62.90 5.73 8.95 0.0
6 2 7 64.32 6.75 7.98 180.0
7 2 7 0.00 10.78 0.14 0.0
8 2 7 70.84 8.83 7.60 0.0
-6 3 7 0.00 13.63 3.37 0.0
-5 3 7 12.03 7.32 4.25 0.0
-4 3 7 68.62 7.40 7.75 0.0
-3 3 7 236.53 10.06 14.48 0.0
-2 3 7 230.93 8.75 15.24 0.0
-1 3 7 2.36 5.09 2.46 0.0
0 3 7 476.79 12.61 20.56 0.0
1 3 7 4548.36 54.43 65.24 0.0
2 3 7 247.44 8.19 14.84 0.0
3 3 7 28.62 4.03 4.52 0.0
4 3 7 8.86 3.91 4.92 0.0
5 3 7 38.86 5.03 5.41 0.0
6 3 7 114.40 8.47 9.89 0.0
7 3 7 0.00 9.60 1.00 0.0
8 3 7 9.92 6.98 4.26 0.0
9 3 7 0.00 7.44 2.06 0.0
-5 4 7 1.60 10.79 1.50 180.0
-4 4 7 23.11 6.66 4.71 0.0
-3 4 7 154.93 8.86 13.66 0.0
-2 4 7 360.01 10.76 18.18 0.0
-1 4 7 44.10 5.24 6.62 0.0
0 4 7 19.37 3.32 4.15 0.0
1 4 7 630.09 16.10 23.20 0.0
2 4 7 631.42 16.36 24.74 0.0
3 4 7 1.11 5.42 1.73 0.0
4 4 7 258.90 9.51 14.32 0.0
5 4 7 177.46 9.14 12.75 0.0
6 4 7 77.20 7.75 10.16 0.0
7 4 7 69.75 8.41 8.86 180.0
8 4 7 3.30 5.92 1.51 0.0
9 4 7 20.96 8.48 4.50 0.0
-4 5 7 1.06 5.92 1.45 0.0
-3 5 7 60.19 7.11 7.81 0.0
-2 5 7 134.98 8.15 11.75 0.0
-1 5 7 0.00 6.79 0.71 180.0
0 5 7 74.35 6.04 7.51 0.0
1 5 7 210.65 8.69 14.66 0.0
2 5 7 1055.71 22.16 32.90 0.0
3 5 7 551.49 16.41 21.58 0.0
4 5 7 15.20 3.80 2.61 180.0
5 5 7 46.15 5.39 6.96 0.0
6 5 7 34.11 6.34 5.18 0.0
7 5 7 177.14 12.30 11.94 0.0
8 5 7 4.35 5.41 0.57 0.0
-4 6 7 0.00 12.03 0.57 0.0
-3 6 7 12.61 6.36 0.70 0.0
-2 6 7 55.61 6.41 6.97 0.0
-1 6 7 60.20 6.25 8.50 0.0
0 6 7 113.71 6.97 10.76 0.0
1 6 7 145.99 8.16 11.52 180.0
2 6 7 435.47 14.05 20.65 0.0
3 6 7 112.14 8.22 11.64 0.0
4 6 7 34.09 5.47 6.13 0.0
5 6 7 0.00 6.93 1.61 180.0
6 6 7 124.02 9.38 9.76 0.0
7 6 7 139.20 11.92 13.70 0.0
8 6 7 58.76 10.39 7.53 0.0
-3 7 7 7.65 13.58 6.37 0.0
-2 7 7 18.80 5.73 2.85 0.0
-1 7 7 121.33 8.65 10.39 0.0
0 7 7 37.69 6.60 5.62 0.0
1 7 7 292.75 12.55 16.98 0.0
2 7 7 0.00 4.62 0.59 180.0
3 7 7 67.62 7.11 8.35 0.0
4 7 7 21.76 5.63 4.30 0.0
5 7 7 102.47 9.14 10.41 0.0
6 7 7 106.19 10.11 10.73 0.0
7 7 7 86.22 10.62 8.92 0.0
8 7 7 0.00 11.27 0.25 0.0
-2 8 7 0.00 14.25 4.02 0.0
-1 8 7 35.15 6.74 5.01 0.0
0 8 7 13.70 5.97 3.33 0.0
1 8 7 5.12 9.62 1.96 0.0
2 8 7 192.09 11.23 14.60 0.0
3 8 7 20.43 5.96 3.99 0.0
4 8 7 30.08 7.00 6.29 0.0
5 8 7 21.66 6.08 3.55 0.0
6 8 7 82.04 11.13 10.02 0.0
7 8 7 61.98 9.91 7.87 0.0
8 8 7 0.00 12.58 3.23 0.0
0 9 7 1.80 12.51 3.10 180.0
1 9 7 80.31 9.55 8.89 0.0
2 9 7 45.65 9.14 6.72 0.0
3 9 7 41.21 7.91 5.60 0.0
4 9 7 0.69 10.06 0.13 180.0
5 9 7 8.99 6.32 2.55 0.0
6 9 7 35.70 8.29 5.96 0.0
7 9 7 23.64 9.47 5.23 0.0
2 10 7 1.93 11.11 2.51 0.0
3 10 7 6.34 7.69 3.62 0.0
4 10 7 0.00 12.20 0.42 0.0
5 10 7 76.85 10.15 8.18 0.0
-4 -9 8 6.27 7.22 3.15 0.0
-3 -9 8 0.00 10.31 2.07 0.0
-2 -9 8 0.00 11.95 1.73 0.0
-1 -9 8 35.65 8.02 5.04 0.0
0 -9 8 21.02 7.22 3.77 0.0
-5 -8 8 0.00 11.70 2.02 0.0
-4 -8 8 0.00 11.23 3.30 0.0
-3 -8 8 34.30 7.83 4.69 0.0
-2 -8 8 53.89 8.04 5.54 0.0
-1 -8 8 0.00 11.60 1.20 0.0
0 -8 8 0.00 10.32 2.30 0.0
1 -8 8 0.00 10.43 1.76 0.0
2 -8 8 6.29 7.64 4.14 0.0
-6 -7 8 10.80 6.74 2.86 0.0
-5 -7 8 30.56 6.98 5.76 0.0
-4 -7 8 1.57 9.91 0.97 180.0
-3 -7 8 47.25 7.69 6.16 0.0
-2 -7 8 13.58 5.63 4.93 0.0
-1 -7 8 25.74 5.91 4.06 0.0
0 -7 8 12.38 5.30 2.30 0.0
1 -7 8 8.44 5.33 2.81 180.0
2 -7 8 22.86 6.65 4.10 0.0
3 -7 8 21.39 7.60 5.73 0.0
-7 -6 8 17.93 6.91 3.04 0.0
-6 -6 8 80.01 8.97 8.07 0.0
-5 -6 8 52.25 8.06 6.69 0.0
-4 -6 8 47.68 7.33 5.80 0.0
-3 -6 8 22.32 6.00 6.19 0.0
-2 -6 8 156.39 8.77 11.66 0.0
-1 -6 8 22.43 5.74 2.82 0.0
0 -6 8 32.86 5.52 6.55 0.0
1 -6 8 5.72 4.58 2.03 0.0
2 -6 8 0.00 5.10 0.19 180.0
3 -6 8 43.99 7.32 6.87 0.0
4 -6 8 41.59 7.94 7.44 0.0
-7 -5 8 0.00 6.48 1.60 0.0
-6 -5 8 87.11 9.28 9.30 0.0
-5 -5 8 21.61 5.42 4.51 0.0
-4 -5 8 10.90 4.84 1.69 180.0
-3 -5 8 323.45 11.76 16.54 0.0
-2 -5 8 172.08 8.72 10.69 0.0
-1 -5 8 39.84 5.27 8.38 0.0
0 -5 8 0.00 6.23 0.83 180.0
1 -5 8 7.77 4.34 1.03 0.0
2 -5 8 342.50 11.54 19.43 0.0
3 -5 8 43.75 6.40 6.67 0.0
4 -5 8 3.27 9.85 3.14 0.0
5 -5 8 0.00 10.90 1.10 0.0
-7 -4 8 0.00 6.31 1.35 180.0
-6 -4 8 138.09 11.81 11.80 0.0
-5 -4 8 62.75 6.88 6.79 0.0
-4 -4 8 4.72 4.57 0.92 0.0
-3 -4 8 36.28 5.13 5.16 0.0
-2 -4 8 363.69 11.65 21.51 0.0
-1 -4 8 181.29 7.69 11.91 0.0
0 -4 8 94.83 5.62 11.25 180.0
1 -4 8 78.17 5.95 10.26 0.0
2 -4 8 361.42 11.23 19.05 0.0
3 -4 8 47.83 5.47 7.08 0.0
4 -4 8 0.00 5.24 0.69 0.0
5 -4 8 0.00 12.53 2.58 0.0
6 -4 8 5.12 11.47 0.97 0.0
-7 -3 8 7.57 6.10 0.32 180.0
-6 -3 8 20.12 7.15 3.75 0.0
-5 -3 8 260.01 11.99 14.81 0.0
-4 -3 8 189.91 9.11 12.68 0.0
-3 -3 8 16.40 3.67 2.06 180.0
-2 -3 8 77.33 5.67 7.68 0.0
-1 -3 8 560.15 15.56 23.64 0.0
0 -3 8 712.98 16.31 29.54 0.0
1 -3 8 211.85 8.06 13.39 0.0
2 -3 8 162.43 7.76 11.79 0.0
3 -3 8 402.14 12.30 20.64 0.0
4 -3 8 47.84 5.86 6.33 180.0
5 -3 8 0.00 5.58 2.16 0.0
6 -3 8 0.00 9.33 1.84 0.0
-7 -2 8 110.60 10.28 9.96 0.0
-6 -2 8 0.00 9.93 1.94 180.0
-5 -2 8 16.14 5.73 4.43 180.0
-4 -2 8 141.81 7.93 13.09 0.0
-3 -2 8 4.64 3.36 1.19 0.0
-2 -2 8 212.15 8.22 14.51 0.0
-1 -2 8 586.51 15.01 27.07 0.0
0 -2 8 174.98 6.81 13.07 0.0
1 -2 8 393.73 12.21 19.20 0.0
2 -2 8 78.96 5.41 12.06 0.0
3 -2 8 135.88 7.20 11.90 0.0
4 -2 8 127.15 7.91 10.34 0.0
5 -2 8 18.36 5.14 4.70 0.0
6 -2 8 5.53 6.28 3.05 0.0
7 -2 8 0.00 12.16 0.86 180.0
-7 -1 8 59.64 9.30 7.59 0.0
-6 -1 8 0.00 6.22 0.75 180.0
-5 -1 8 3.91 4.57 1.52 180.0
-4 -1 8 449.64 15.99 21.30 0.0
-3 -1 8 563.47 16.27 23.19 0.0
-2 -1 8 150.15 7.01 11.81 180.0
-1 -1 8 13.84 2.81 3.67 180.0
0 -1 8 632.28 15.01 26.21 0.0
1 -1 8 2388.56 40.42 54.41 0.0
2 -1 8 38.50 3.88 7.32 180.0
3 -1 8 111.54 6.29 11.00 0.0
4 -1 8 249.38 10.12 17.79 0.0
5 -1 8 67.59 6.51 7.20 0.0
6 -1 8 11.09 5.83 2.49 0.0
7 -1 8 0.00 11.24 1.97 0.0
-7 0 8 153.53 14.16 11.46 0.0
-6 0 8 70.35 7.79 8.08 0.0
-5 0 8 1.77 5.76 0.50 180.0
-4 0 8 53.50 4.34 8.17 180.0
-3 0 8 149.76 5.68 12.28 0.0
-2 0 8 304.94 11.71 17.57 0.0
-1 0 8 41.74 2.92 7.06 180.0
0 0 8 138.52 13.05 13.03 0.0
1 0 8 34.85 2.73 7.14 0.0
2 0 8 1338.18 160.17 37.83 0.0
3 0 8 282.28 23.31 14.46 180.0
4 0 8 100.11 6.08 9.19 0.0
5 0 8 97.75 5.13 8.94 0.0
6 0 8 365.05 13.00 19.54 0.0
7 0 8 229.16 14.24 14.46 0.0
8 0 8 6.00 5.63 2.72 0.0
-6 1 8 113.61 9.61 9.32 0.0
-5 1 8 98.77 8.19 9.46 0.0
-4 1 8 133.14 8.64 10.33 180.0
-3 1 8 830.77 21.09 28.90 0.0
-2 1 8 1132.17 32.51 35.66 0.0
-1 1 8 11.91 3.18 4.31 0.0
0 1 8 424.77 12.45 20.48 180.0
1 1 8 266.16 7.67 15.00 180.0
2 1 8 85.66 5.42 9.77 0.0
3 1 8 350.85 10.40 16.33 0.0
4 1 8 123.53 6.90 10.52 0.0
5 1 8 177.11 9.16 14.44 0.0
6 1 8 165.56 10.23 11.74 0.0
7 1 8 63.17 8.83 7.39 0.0
8 1 8 22.91 7.97 4.86 0.0
-6 2 8 51.30 8.28 7.37 0.0
-5 2 8 150.90 10.65 12.59 0.0
-4 2 8 338.14 12.89 17.33 0.0
-3 2 8 3.37 4.40 1.06 0.0
-2 2 8 393.24 13.28 21.43 0.0
-1 2 8 97.21 5.76 11.12 0.0
0 2 8 88.59 5.07 8.75 0.0
1 2 8 5.34 3.04 0.75 180.0
2 2 8 1731.59 35.24 39.54 0.0
3 2 8 279.79 9.17 15.92 0.0
4 2 8 18.34 4.19 3.13 180.0
5 2 8 80.33 6.63 8.10 0.0
6 2 8 205.89 10.48 12.36 0.0
7 2 8 188.60 11.02 13.83 0.0
8 2 8 18.92 7.39 4.26 0.0
-5 3 8 14.62 6.44 3.94 0.0
-4 3 8 5.07 5.48 2.82 0.0
-3 3 8 114.59 8.15 12.23 0.0
-2 3 8 152.80 8.21 12.61 0.0
-1 3 8 357.06 12.17 17.71 0.0
0 3 8 43.11 4.47 5.81 180.0
1 3 8 184.25 7.38 13.05 0.0
2 3 8 190.24 7.34 12.53 0.0
3 3 8 255.76 9.20 17.96 0.0
4 3 8 1.72 6.53 3.97 180.0
5 3 8 16.78 4.44 3.27 0.0
6 3 8 309.25 13.05 18.79 0.0
7 3 8 76.63 8.65 8.98 0.0
8 3 8 6.66 5.99 4.14 180.0
-5 4 8 0.00 10.63 0.02 0.0
-4 4 8 119.67 9.65 12.69 0.0
-3 4 8 199.11 9.89 14.76 0.0
-2 4 8 70.58 6.61 8.70 0.0
-1 4 8 218.57 8.62 14.35 0.0
0 4 8 50.54 4.65 6.12 0.0
1 4 8 297.28 9.62 16.09 0.0
2 4 8 390.69 10.76 20.34 0.0
3 4 8 218.99 9.01 14.44 0.0
4 4 8 17.26 3.76 3.05 0.0
5 4 8 71.05 7.07 10.12 0.0
6 4 8 22.63 5.23 3.04 0.0
7 4 8 2.14 5.20 2.66 180.0
8 4 8 0.00 10.79 1.15 0.0
-4 5 8 33.01 7.56 6.52 0.0
-3 5 8 37.80 6.31 6.35 0.0
-2 5 8 70.02 7.14 9.11 0.0
-1 5 8 0.52 4.48 1.32 0.0
0 5 8 212.98 8.84 14.67 0.0
1 5 8 711.31 18.94 25.79 0.0
2 5 8 187.79 8.83 12.84 0.0
3 5 8 219.57 9.30 14.20 0.0
4 5 8 1.04 8.06 3.65 0.0
5 5 8 6.23 4.47 2.63 0.0
6 5 8 5.22 8.33 2.59 180.0
7 5 8 72.73 9.57 8.62 0.0
8 5 8 3.93 10.35 1.14 0.0
-3 6 8 60.58 7.86 7.78 0.0
-2 6 8 53.89 7.45 7.80 0.0
-1 6 8 71.27 6.87 8.15 0.0
0 6 8 203.22 9.21 13.71 0.0
1 6 8 308.88 10.80 16.45 0.0
2 6 8 119.74 8.09 12.48 0.0
3 6 8 18.74 4.82 4.83 0.0
4 6 8 70.10 6.92 7.61 0.0
5 6 8 21.43 5.28 4.60 0.0
6 6 8 41.68 6.91 7.67 0.0
7 6 8 19.44 7.15 4.76 180.0
8 6 8 102.79 10.54 9.52 0.0
-2 7 8 0.85 10.39 2.34 0.0
-1 7 8 0.77 5.64 1.97 0.0
0 7 8 159.67 9.17 12.41 0.0
1 7 8 416.35 14.05 19.38 0.0
2 7 8 0.37 7.85 0.57 0.0
3 7 8 3.18 4.62 1.63 180.0
4 7 8 166.50 10.39 12.97 0.0
5 7 8 203.27 11.48 15.22 0.0
6 7 8 44.42 8.03 6.19 0.0
7 7 8 0.00 13.90 3.38 0.0
8 7 8 0.00 6.52 1.45 0.0
-1 8 8 10.42 5.84 3.03 0.0
0 8 8 0.00 10.28 1.65 0.0
1 8 8 14.96 6.79 4.63 180.0
2 8 8 288.25 14.11 17.36 0.0
3 8 8 19.23 6.12 3.46 0.0
4 8 8 11.32 6.19 4.32 0.0
5 8 8 0.00 5.73 0.87 180.0
6 8 8 137.40 11.39 11.06 0.0
7 8 8 71.43 9.98 8.74 0.0
0 9 8 8.37 7.37 3.36 0.0
1 9 8 39.24 7.43 5.05 0.0
2 9 8 43.05 8.39 6.09 0.0
3 9 8 4.53 7.00 4.78 0.0
4 9 8 7.16 13.33 2.19 0.0
5 9 8 37.89 8.63 6.54 0.0
6 9 8 42.47 8.64 6.17 0.0
7 9 8 88.25 11.08 9.34 0.0
2 10 8 5.64 11.02 1.23 0.0
3 10 8 73.87 10.41 8.45 0.0
4 10 8 10.51 6.90 1.96 0.0
5 10 8 22.23 8.51 5.94 0.0
-3 -9 9 0.00 14.49 4.04 0.0
-2 -9 9 31.06 7.82 3.64 0.0
-1 -9 9 32.51 8.15 5.59 0.0
-5 -8 9 0.00 10.63 1.32 0.0
-4 -8 9 9.57 5.92 0.60 0.0
-3 -8 9 8.52 13.03 3.45 0.0
-2 -8 9 115.13 9.70 11.31 0.0
-1 -8 9 0.00 10.31 0.85 0.0
0 -8 9 6.37 6.37 1.79 0.0
1 -8 9 25.76 7.14 5.32 0.0
-6 -7 9 4.96 12.64 3.70 0.0
-5 -7 9 5.86 9.74 3.20 0.0
-4 -7 9 5.25 9.54 1.81 0.0
-3 -7 9 4.25 11.42 4.22 0.0
-2 -7 9 34.46 7.54 5.40 0.0
-1 -7 9 61.90 7.15 5.97 0.0
0 -7 9 12.64 5.97 4.46 0.0
1 -7 9 0.00 11.09 3.61 0.0
2 -7 9 0.00 9.98 1.59 180.0
3 -7 9 27.37 7.54 6.52 0.0
-6 -6 9 0.00 9.91 0.66 180.0
-5 -6 9 34.37 7.69 5.08 0.0
-4 -6 9 194.19 12.11 14.94 0.0
-3 -6 9 0.00 10.34 3.96 180.0
-2 -6 9 9.09 4.92 0.99 0.0
-1 -6 9 41.40 6.37 8.46 0.0
0 -6 9 57.67 6.52 6.51 0.0
1 -6 9 13.01 5.69 2.20 0.0
2 -6 9 0.00 8.96 0.03 180.0
3 -6 9 0.00 12.27 3.16 0.0
4 -6 9 72.10 8.64 8.33 0.0
-6 -5 9 0.00 9.41 0.74 180.0
-5 -5 9 8.08 5.72 3.09 0.0
-4 -5 9 8.33 5.85 3.10 0.0
-3 -5 9 336.72 12.84 17.25 0.0
-2 -5 9 6.46 4.78 0.81 180.0
-1 -5 9 6.08 4.31 1.14 0.0
0 -5 9 16.94 4.75 5.95 180.0
1 -5 9 0.00 7.39 3.82 0.0
2 -5 9 29.00 5.48 5.84 0.0
3 -5 9 18.80 4.94 3.38 0.0
4 -5 9 100.68 9.48 10.40 0.0
5 -5 9 16.92 6.79 2.69 0.0
-7 -4 9 73.63 10.09 8.22 0.0
-6 -4 9 53.37 9.03 7.21 0.0
-5 -4 9 39.42 6.96 5.15 0.0
-4 -4 9 141.46 9.16 10.41 0.0
-3 -4 9 265.04 10.79 17.48 0.0
-2 -4 9 63.52 5.84 6.95 0.0
-1 -4 9 2.51 6.09 1.79 180.0
0 -4 9 31.86 4.86 8.27 0.0
1 -4 9 0.00 7.29 1.75 0.0
2 -4 9 146.78 8.19 9.74 0.0
3 -4 9 57.64 6.16 8.37 0.0
4 -4 9 96.13 8.36 10.04 0.0
5 -4 9 0.00 6.28 0.39 0.0
6 -4 9 0.00 7.11 2.26 0.0
-7 -3 9 19.21 8.42 6.39 0.0
-6 -3 9 141.78 10.87 10.97 0.0
-5 -3 9 30.90 6.90 6.70 0.0
-4 -3 9 76.96 6.75 8.25 180.0
-3 -3 9 173.50 8.30 11.67 0.0
-2 -3 9 641.24 18.00 25.12 0.0
-1 -3 9 33.29 3.92 8.07 0.0
0 -3 9 94.36 5.43 7.18 0.0
1 -3 9 54.12 5.06 6.05 0.0
2 -3 9 378.88 11.23 21.76 0.0
3 -3 9 158.11 8.46 11.67 0.0
4 -3 9 5.07 8.64 3.60 180.0
5 -3 9 5.84 5.51 2.41 0.0
6 -3 9 46.29 8.17 6.97 0.0
-7 -2 9 11.09 7.62 3.27 0.0
-6 -2 9 92.55 9.82 10.05 0.0
-5 -2 9 0.00 9.44 3.20 180.0
-4 -2 9 4.70 7.93 2.02 0.0
-3 -2 9 252.75 10.03 15.81 0.0
-2 -2 9 909.55 20.80 31.91 0.0
-1 -2 9 24.16 3.63 3.40 0.0
0 -2 9 18.53 3.71 6.11 180.0
1 -2 9 467.14 13.65 24.89 0.0
2 -2 9 599.99 15.95 25.34 0.0
3 -2 9 63.58 5.97 7.66 0.0
4 -2 9 0.00 8.79 2.02 0.0
5 -2 9 2.83 5.16 2.00 0.0
6 -2 9 0.00 10.53 1.30 0.0
7 -2 9 0.00 7.28 2.59 180.0
-7 -1 9 0.00 14.13 3.78 180.0
-6 -1 9 69.05 10.12 8.58 0.0
-5 -1 9 100.27 8.34 9.10 0.0
-4 -1 9 57.78 6.47 6.77 0.0
-3 -1 9 4.12 6.83 2.49 180.0
-2 -1 9 92.26 6.10 10.68 0.0
-1 -1 9 297.02 9.19 17.71 0.0
0 -1 9 222.24 8.01 17.80 0.0
1 -1 9 1060.24 29.06 32.89 0.0
2 -1 9 388.78 13.10 21.18 0.0
3 -1 9 220.91 8.52 18.00 0.0
4 -1 9 218.74 9.50 15.49 180.0
5 -1 9 53.34 6.33 6.04 0.0
6 -1 9 0.00 11.28 5.26 0.0
7 -1 9 33.78 7.75 5.50 0.0
-6 0 9 4.54 4.95 1.68 0.0
-5 0 9 3.54 4.20 0.65 0.0
-4 0 9 0.95 3.92 3.08 0.0
-3 0 9 69.47 4.45 8.39 0.0
-2 0 9 232.94 7.95 15.11 0.0
-1 0 9 544.81 12.31 25.59 0.0
0 0 9 130.37 12.21 12.92 0.0
1 0 9 72.00 7.52 8.40 0.0
2 0 9 772.22 83.69 30.43 0.0
3 0 9 9.71 4.59 5.38 180.0
4 0 9 2.56 5.16 2.12 180.0
5 0 9 116.53 6.48 11.19 0.0
6 0 9 126.10 12.53 10.91 0.0
7 0 9 33.55 5.58 4.95 0.0
8 0 9 0.00 8.31 1.61 0.0
-6 1 9 0.00 6.47 1.10 180.0
-5 1 9 72.64 7.86 8.15 0.0
-4 1 9 327.14 12.10 17.33 0.0
-3 1 9 160.94 8.57 11.49 0.0
-2 1 9 0.00 6.50 2.64 0.0
-1 1 9 187.81 8.08 16.46 0.0
0 1 9 394.18 10.23 18.97 0.0
1 1 9 363.54 11.69 18.01 0.0
2 1 9 138.89 7.12 12.62 180.0
3 1 9 974.55 20.87 30.66 0.0
4 1 9 483.56 16.65 23.76 0.0
5 1 9 87.16 7.00 8.40 0.0
6 1 9 0.32 10.01 0.20 0.0
7 1 9 65.14 8.73 8.23 0.0
8 1 9 81.55 9.88 8.89 0.0
-6 2 9 0.00 10.72 0.73 0.0
-5 2 9 36.64 6.90 5.18 0.0
-4 2 9 200.46 11.10 13.91 0.0
-3 2 9 21.24 5.21 4.83 0.0
-2 2 9 57.75 5.64 8.55 180.0
-1 2 9 0.00 4.98 2.12 180.0
0 2 9 639.34 16.09 26.14 0.0
1 2 9 119.18 6.01 11.77 0.0
2 2 9 0.00 5.83 0.94 180.0
3 2 9 48.56 5.02 5.86 180.0
4 2 9 617.13 18.47 23.59 0.0
5 2 9 145.51 8.75 11.34 0.0
6 2 9 283.23 11.71 16.60 0.0
7 2 9 76.08 8.30 8.39 0.0
8 2 9 83.20 9.54 8.47 0.0
-5 3 9 10.99 6.91 3.84 0.0
-4 3 9 20.59 6.11 3.74 0.0
-3 3 9 494.32 14.45 22.71 0.0
-2 3 9 112.34 7.39 11.27 0.0
-1 3 9 0.96 3.57 0.38 180.0
0 3 9 60.18 4.80 8.03 180.0
1 3 9 190.21 7.48 12.66 0.0
2 3 9 58.31 5.20 9.00 0.0
3 3 9 24.25 3.94 5.25 180.0
4 3 9 468.10 13.37 20.60 0.0
5 3 9 113.44 7.74 11.66 0.0
6 3 9 304.74 12.61 16.17 0.0
7 3 9 35.72 7.35 5.43 0.0
8 3 9 0.00 10.88 1.59 0.0
-5 4 9 4.87 14.19 5.12 0.0
-4 4 9 0.00 11.20 3.27 0.0
-3 4 9 168.12 9.86 12.34 0.0
-2 4 9 140.38 8.55 13.61 0.0
-1 4 9 4.86 4.32 3.01 0.0
0 4 9 32.10 4.31 4.81 0.0
1 4 9 32.87 4.02 6.33 0.0
2 4 9 704.03 18.49 24.44 0.0
3 4 9 78.48 5.83 7.74 0.0
4 4 9 2.05 7.34 3.87 0.0
5 4 9 198.35 10.58 13.77 0.0
6 4 9 116.34 8.66 9.65 0.0
7 4 9 10.71 6.37 4.59 0.0
8 4 9 0.00 10.86 0.15 180.0
-4 5 9 6.36 12.75 4.21 0.0
-3 5 9 20.91 6.41 3.92 0.0
-2 5 9 384.45 13.42 20.20 0.0
-1 5 9 21.04 5.36 5.04 0.0
0 5 9 0.52 7.28 2.18 0.0
1 5 9 79.63 6.64 8.12 0.0
2 5 9 821.39 21.20 28.60 0.0
3 5 9 342.22 11.43 19.28 0.0
4 5 9 123.82 8.01 11.67 180.0
5 5 9 0.86 7.53 0.65 180.0
6 5 9 41.28 7.00 7.92 0.0
7 5 9 97.68 10.17 9.27 0.0
8 5 9 0.58 6.53 3.50 180.0
-3 6 9 42.63 6.96 6.98 0.0
-2 6 9 22.36 6.78 5.75 0.0
-1 6 9 130.03 8.66 11.58 0.0
0 6 9 105.63 7.89 9.67 0.0
1 6 9 536.81 14.94 22.70 0.0
2 6 9 84.83 6.84 8.69 0.0
3 6 9 156.37 9.20 12.29 0.0
4 6 9 23.05 5.97 5.06 180.0
5 6 9 94.46 8.46 10.31 0.0
6 6 9 63.53 7.46 6.45 0.0
7 6 9 26.92 6.18 4.00 180.0
8 6 9 19.41 7.86 4.74 0.0
-2 7 9 20.66 6.54 4.35 0.0
-1 7 9 5.23 11.98 2.91 0.0
0 7 9 104.09 7.86 10.08 0.0
1 7 9 185.99 10.15 13.76 0.0
2 7 9 12.85 5.21 2.75 0.0
3 7 9 0.47 9.01 0.21 0.0
4 7 9 40.57 6.92 6.71 0.0
5 7 9 86.73 8.64 9.04 0.0
6 7 9 0.00 10.75 0.89 0.0
7 7 9 0.00 6.32 1.95 0.0
8 7 9 0.00 11.39 1.68 180.0
-1 8 9 0.00 12.52 3.28 0.0
0 8 9 18.24 6.05 4.16 0.0
1 8 9 125.71 9.75 10.71 0.0
2 8 9 211.17 12.65 14.04 0.0
3 8 9 0.00 10.43 0.86 0.0
4 8 9 0.00 10.98 0.82 0.0
5 8 9 5.12 9.82 2.16 0.0
6 8 9 61.54 8.74 7.68 0.0
7 8 9 5.05 7.00 3.05 0.0
1 9 9 12.58 6.65 3.34 0.0
2 9 9 0.10 10.07 0.06 0.0
3 9 9 0.00 11.32 0.64 180.0
4 9 9 133.37 10.49 10.46 0.0
5 9 9 94.58 10.40 10.08 0.0
6 9 9 0.00 11.68 3.37 0.0
4 10 9 39.76 9.31 7.22 0.0
-4 -8 10 0.00 11.23 0.52 180.0
-3 -8 10 6.96 6.68 5.99 0.0
-2 -8 10 73.79 8.73 7.58 0.0
-1 -8 10 23.56 6.69 2.55 0.0
0 -8 10 9.70 6.80 4.05 0.0
1 -8 10 0.00 12.61 3.60 0.0
-5 -7 10 5.37 10.70 1.31 180.0
-4 -7 10 3.91 5.69 1.92 0.0
-3 -7 10 34.97 7.81 4.17 0.0
-2 -7 10 110.37 9.33 8.89 0.0
-1 -7 10 26.53 6.95 6.39 0.0
0 -7 10 42.06 7.29 5.33 0.0
1 -7 10 31.30 7.32 4.80 0.0
2 -7 10 0.00 9.81 1.41 0.0
-6 -6 10 31.70 8.08 4.63 0.0
-5 -6 10 7.28 5.86 2.05 180.0
-4 -6 10 16.76 6.80 3.64 0.0
-3 -6 10 3.25 6.02 2.86 0.0
-2 -6 10 143.66 9.34 13.34 0.0
-1 -6 10 0.00 10.33 1.65 180.0
0 -6 10 44.47 6.38 4.21 0.0
1 -6 10 56.84 6.89 7.63 0.0
2 -6 10 30.31 6.35 5.37 0.0
3 -6 10 4.95 5.71 2.70 180.0
4 -6 10 0.00 11.89 1.12 0.0
-6 -5 10 30.12 7.61 5.75 0.0
-5 -5 10 0.00 6.42 1.05 0.0
-4 -5 10 11.95 5.11 2.68 0.0
-3 -5 10 316.13 13.50 18.74 0.0
-2 -5 10 61.42 6.92 6.28 0.0
-1 -5 10 2.44 4.68 2.54 180.0
0 -5 10 17.29 4.97 1.69 180.0
1 -5 10 69.68 6.96 8.98 0.0
2 -5 10 25.47 5.70 4.24 0.0
3 -5 10 15.28 5.97 4.62 0.0
4 -5 10 17.30 6.11 1.90 0.0
5 -5 10 91.32 9.48 8.82 0.0
-6 -4 10 31.41 7.31 5.89 0.0
-5 -4 10 179.64 12.12 13.42 0.0
-4 -4 10 69.84 7.49 9.16 0.0
-3 -4 10 40.01 6.47 6.89 180.0
-2 -4 10 11.65 4.65 2.66 0.0
-1 -4 10 134.72 7.90 13.79 0.0
0 -4 10 26.60 4.34 2.64 0.0
1 -4 10 0.00 7.41 3.21 180.0
2 -4 10 78.39 6.79 10.44 0.0
3 -4 10 80.39 6.93 7.99 0.0
4 -4 10 60.73 7.59 7.40 0.0
5 -4 10 77.42 9.12 9.58 0.0
-6 -3 10 0.00 10.17 1.15 180.0
-5 -3 10 90.50 9.16 10.85 0.0
-4 -3 10 58.49 6.99 7.13 0.0
-3 -3 10 48.11 5.22 5.36 0.0
-2 -3 10 1.64 6.69 0.25 0.0
-1 -3 10 120.27 7.34 9.63 0.0
0 -3 10 3.53 3.54 1.18 180.0
1 -3 10 0.00 3.73 3.13 0.0
2 -3 10 0.03 4.13 0.04 180.0
3 -3 10 79.17 6.69 8.92 0.0
4 -3 10 184.44 10.02 15.21 0.0
5 -3 10 6.41 11.62 2.92 0.0
6 -3 10 41.95 8.26 6.42 0.0
-6 -2 10 0.00 6.13 0.83 180.0
-5 -2 10 28.05 7.16 5.34 0.0
-4 -2 10 556.12 16.43 22.64 0.0
-3 -2 10 184.78 9.05 14.44 0.0
-2 -2 10 134.18 7.83 12.12 180.0
-1 -2 10 131.64 7.20 11.24 0.0
0 -2 10 95.53 6.04 11.38 0.0
1 -2 10 64.62 5.59 7.65 0.0
2 -2 10 73.36 5.61 8.08 0.0
3 -2 10 155.28 8.27 14.27 0.0
4 -2 10 317.32 12.18 17.42 0.0
5 -2 10 29.86 6.69 6.81 180.0
6 -2 10 3.28 6.48 2.75 0.0
7 -2 10 0.00 6.43 0.40 0.0
-6 -1 10 33.60 8.22 6.81 0.0
-5 -1 10 0.00 8.64 1.01 0.0
-4 -1 10 0.00 4.44 1.49 0.0
-3 -1 10 228.48 9.58 15.26 0.0
-2 -1 10 184.15 8.94 13.84 0.0
-1 -1 10 0.00 5.84 1.26 180.0
0 -1 10 472.54 14.46 23.42 0.0
1 -1 10 596.78 16.16 28.02 0.0
2 -1 10 278.82 9.34 19.21 0.0
3 -1 10 15.40 4.30 6.53 180.0
4 -1 10 1.69 4.82 2.36 180.0
5 -1 10 0.00 9.24 2.04 0.0
6 -1 10 47.51 7.47 6.47 0.0
7 -1 10 11.13 7.79 5.25 0.0
-6 0 10 17.57 7.13 5.13 0.0
-5 0 10 28.54 24.57 4.84 180.0
-4 0 10 12.27 4.51 3.62 180.0
-3 0 10 931.06 31.56 29.63 0.0
-2 0 10 1071.87 19.28 34.72 0.0
-1 0 10 0.88 2.86 0.74 180.0
0 0 10 117.41 15.14 10.41 0.0
1 0 10 560.56 93.51 25.54 0.0
2 0 10 1116.98 214.67 33.93 0.0
3 0 10 3.88 2.50 2.98 0.0
4 0 10 76.63 12.53 6.98 180.0
5 0 10 29.77 4.13 4.27 0.0
6 0 10 47.17 5.49 5.82 0.0
7 0 10 0.00 8.27 0.63 0.0
-6 1 10 62.69 9.68 8.03 0.0
-5 1 10 0.00 5.97 1.81 0.0
-4 1 10 9.47 5.24 2.54 0.0
-3 1 10 2.14 4.86 2.75 180.0
-2 1 10 845.46 21.77 29.73 0.0
-1 1 10 7.59 3.27 1.55 0.0
0 1 10 72.34 5.45 9.80 0.0
1 1 10 898.86 19.35 28.99 0.0
2 1 10 263.06 8.87 16.69 0.0
3 1 10 385.51 11.19 19.96 0.0
4 1 10 246.06 10.05 15.86 180.0
5 1 10 272.45 11.23 15.18 0.0
6 1 10 4.03 8.91 2.77 0.0
7 1 10 35.53 7.40 5.49 0.0
8 1 10 7.61 6.51 3.10 0.0
-5 2 10 34.40 6.46 5.25 0.0
-4 2 10 73.25 7.97 9.47 0.0
-3 2 10 45.96 6.26 7.16 0.0
-2 2 10 26.81 4.88 5.55 0.0
-1 2 10 131.57 7.33 12.52 0.0
0 2 10 96.46 5.81 9.88 0.0
1 2 10 220.66 8.13 13.51 0.0
2 2 10 99.43 6.07 11.80 0.0
3 2 10 0.00 5.55 1.24 180.0
4 2 10 21.36 5.02 4.72 180.0
5 2 10 354.94 12.47 18.80 0.0
6 2 10 228.54 12.41 14.61 0.0
7 2 10 22.56 6.03 3.12 0.0
8 2 10 0.00 11.18 2.81 0.0
-5 3 10 3.92 6.75 2.96 0.0
-4 3 10 117.18 9.35 11.19 0.0
-3 3 10 171.17 10.28 13.57 0.0
-2 3 10 0.00 6.95 1.35 0.0
-1 3 10 196.74 8.89 14.08 0.0
0 3 10 7.38 3.64 2.91 0.0
1 3 10 241.07 8.49 16.10 0.0
2 3 10 32.63 4.36 5.13 0.0
3 3 10 15.28 3.49 2.55 0.0
4 3 10 438.36 13.47 21.52 0.0
5 3 10 263.64 11.52 15.64 0.0
6 3 10 173.87 10.82 12.55 0.0
7 3 10 47.52 7.82 7.47 0.0
8 3 10 7.56 6.12 2.61 0.0
-4 4 10 32.66 6.89 6.64 0.0
-3 4 10 75.22 7.75 8.31 0.0
-2 4 10 35.51 6.21 5.79 180.0
-1 4 10 63.79 6.05 8.10 0.0
0 4 10 162.32 8.19 12.85 0.0
1 4 10 23.39 4.88 5.77 180.0
2 4 10 0.55 3.75 0.40 0.0
3 4 10 152.31 8.15 13.51 0.0
4 4 10 552.70 18.68 23.71 0.0
5 4 10 128.82 9.00 10.50 0.0
6 4 10 41.10 7.05 7.32 0.0
7 4 10 67.37 8.33 7.29 0.0
8 4 10 18.09 6.28 4.14 0.0
-4 5 10 46.46 8.02 6.64 0.0
-3 5 10 28.26 6.54 4.99 0.0
-2 5 10 35.72 7.16 6.74 0.0
-1 5 10 8.71 4.57 2.09 0.0
0 5 10 43.37 5.62 5.98 0.0
1 5 10 87.90 6.80 9.65 0.0
2 5 10 232.53 10.28 16.43 0.0
3 5 10 21.46 4.67 3.28 0.0
4 5 10 309.83 12.16 17.23 0.0
5 5 10 0.00 5.48 1.10 180.0
6 5 10 99.15 9.32 9.77 0.0
7 5 10 66.23 8.22 7.07 0.0
8 5 10 14.54 7.80 4.99 0.0
-3 6 10 18.21 6.37 3.57 0.0
-2 6 10 5.97 9.84 1.63 0.0
-1 6 10 101.37 7.87 9.68 0.0
0 6 10 101.21 8.44 10.09 0.0
1 6 10 170.96 9.43 12.63 0.0
2 6 10 25.35 5.58 4.63 180.0
3 6 10 74.12 7.74 9.14 0.0
4 6 10 124.63 9.39 11.20 0.0
5 6 10 104.47 8.64 8.76 0.0
6 6 10 20.79 6.45 4.24 0.0
7 6 10 0.00 6.16 2.39 180.0
8 6 10 0.00 13.61 2.88 0.0
-2 7 10 141.19 10.66 12.16 0.0
-1 7 10 4.15 11.53 2.19 0.0
0 7 10 25.94 7.06 6.44 0.0
1 7 10 86.50 8.11 9.40 0.0
2 7 10 402.96 14.50 20.32 0.0
3 7 10 7.05 5.21 2.04 0.0
4 7 10 0.00 5.68 1.28 180.0
5 7 10 4.00 6.11 2.71 0.0
6 7 10 0.00 10.90 3.06 0.0
7 7 10 1.81 5.73 0.77 0.0
8 7 10 0.00 13.97 3.17 180.0
-1 8 10 19.73 6.96 3.72 0.0
0 8 10 21.19 7.56 4.72 0.0
1 8 10 282.08 14.06 15.86 0.0
2 8 10 123.01 10.23 11.03 0.0
3 8 10 44.92 7.91 7.19 0.0
4 8 10 99.56 10.24 10.88 180.0
5 8 10 23.87 9.25 6.38 0.0
6 8 10 49.93 8.32 6.38 0.0
7 8 10 0.00 11.95 3.70 0.0
1 9 10 4.79 11.98 2.32 0.0
2 9 10 0.00 5.99 0.46 0.0
3 9 10 0.00 11.28 1.66 0.0
4 9 10 0.00 11.44 2.22 0.0
5 9 10 111.86 10.33 10.46 0.0
6 9 10 2.75 5.82 1.04 0.0
-3 -8 11 0.00 10.81 1.38 0.0
-2 -8 11 0.85 12.50 0.74 0.0
-1 -8 11 23.57 7.70 7.08 0.0
0 -8 11 0.00 11.23 1.22 0.0
-5 -7 11 30.13 8.10 5.06 0.0
-4 -7 11 0.00 11.06 1.14 0.0
-3 -7 11 0.00 10.58 1.29 180.0
-2 -7 11 10.98 7.45 5.48 0.0
-1 -7 11 157.46 12.52 11.88 0.0
0 -7 11 7.69 12.00 3.59 0.0
1 -7 11 36.54 6.76 5.30 0.0
2 -7 11 0.00 11.48 0.21 0.0
-5 -6 11 0.00 9.64 0.50 0.0
-4 -6 11 37.42 7.69 5.39 0.0
-3 -6 11 49.86 7.99 9.19 0.0
-2 -6 11 63.45 7.93 5.76 0.0
-1 -6 11 101.51 8.59 8.35 0.0
0 -6 11 28.36 6.65 7.12 0.0
1 -6 11 24.15 6.82 4.98 0.0
2 -6 11 40.84 7.71 6.49 0.0
3 -6 11 8.91 6.21 2.43 180.0
-6 -5 11 2.94 11.51 1.77 180.0
-5 -5 11 0.84 9.56 2.10 180.0
-4 -5 11 51.74 7.80 7.02 0.0
-3 -5 11 230.38 12.20 13.46 0.0
-2 -5 11 112.66 8.77 9.55 0.0
-1 -5 11 0.95 9.28 0.28 0.0
0 -5 11 37.85 6.40 5.06 0.0
1 -5 11 104.10 8.48 10.01 0.0
2 -5 11 43.93 7.01 7.81 0.0
3 -5 11 45.22 6.57 4.53 0.0
4 -5 11 4.27 11.52 2.96 180.0
-6 -4 11 36.46 7.61 5.87 0.0
-5 -4 11 0.00 10.58 2.60 180.0
-4 -4 11 3.42 4.97 0.30 180.0
-3 -4 11 41.98 6.32 5.78 0.0
-2 -4 11 310.62 11.46 17.44 0.0
-1 -4 11 82.92 6.92 10.04 180.0
0 -4 11 78.02 6.67 7.42 0.0
1 -4 11 0.00 8.22 4.45 0.0
2 -4 11 55.57 5.79 5.96 0.0
3 -4 11 5.58 8.60 2.15 0.0
4 -4 11 0.00 5.94 0.61 180.0
5 -4 11 148.60 11.01 12.39 0.0
-6 -3 11 51.93 7.90 6.13 0.0
-5 -3 11 0.00 9.19 0.40 0.0
-4 -3 11 64.34 7.70 7.96 0.0
-3 -3 11 282.15 11.44 16.86 0.0
-2 -3 11 108.38 7.19 9.66 0.0
-1 -3 11 179.06 8.59 13.38 180.0
0 -3 11 0.00 6.08 0.34 180.0
1 -3 11 142.79 7.51 10.36 0.0
2 -3 11 10.49 4.29 2.96 0.0
3 -3 11 44.34 5.95 8.75 0.0
4 -3 11 49.16 7.09 5.98 0.0
5 -3 11 157.85 12.37 13.39 0.0
6 -3 11 28.74 8.05 5.94 0.0
-6 -2 11 93.90 10.30 10.79 0.0
-5 -2 11 85.12 9.40 9.54 0.0
-4 -2 11 28.29 6.76 7.35 0.0
-3 -2 11 0.00 8.29 2.52 0.0
-2 -2 11 3.16 4.81 4.18 180.0
-1 -2 11 75.93 6.26 9.21 0.0
0 -2 11 23.53 4.40 6.20 180.0
1 -2 11 114.96 6.79 10.99 0.0
2 -2 11 146.29 7.72 14.55 0.0
3 -2 11 65.82 6.56 6.42 0.0
4 -2 11 80.85 7.71 8.88 0.0
5 -2 11 129.77 10.38 13.39 0.0
6 -2 11 10.02 6.80 2.88 0.0
-6 -1 11 0.00 12.64 4.31 0.0
-5 -1 11 134.88 10.91 12.81 0.0
-4 -1 11 12.69 6.04 4.28 0.0
-3 -1 11 12.84 4.73 3.47 0.0
-2 -1 11 2.30 3.89 0.79 0.0
-1 -1 11 219.93 9.31 16.09 0.0
0 -1 11 60.24 5.32 8.09 0.0
1 -1 11 38.06 4.60 7.42 0.0
2 -1 11 133.32 7.64 11.60 0.0
3 -1 11 0.00 3.89 0.64 180.0
4 -1 11 180.34 9.35 15.62 0.0
5 -1 11 9.23 6.58 2.88 0.0
6 -1 11 57.07 6.90 6.30 0.0
7 -1 11 0.00 11.47 4.37 0.0
-6 0 11 0.00 8.96 1.64 180.0
-5 0 11 91.61 6.84 9.08 0.0
-4 0 11 65.13 8.37 7.33 0.0
-3 0 11 67.94 5.06 8.75 0.0
-2 0 11 3.14 5.89 3.46 180.0
-1 0 11 689.59 13.93 26.74 0.0
0 0 11 69.94 5.54 8.54 0.0
1 0 11 29.16 3.04 5.10 0.0
2 0 11 257.40 42.50 17.09 0.0
3 0 11 341.13 36.71 20.10 0.0
4 0 11 62.99 6.38 6.69 0.0
5 0 11 57.54 5.49 9.06 180.0
6 0 11 11.28 4.89 5.13 0.0
7 0 11 3.65 6.22 1.54 0.0
-5 1 11 21.06 6.93 4.47 0.0
-4 1 11 128.62 10.20 12.69 0.0
-3 1 11 13.82 5.01 3.80 180.0
-2 1 11 125.55 8.45 11.10 0.0
-1 1 11 156.45 8.32 14.26 0.0
0 1 11 826.23 20.24 29.63 0.0
1 1 11 190.07 8.41 13.78 0.0
2 1 11 4.58 3.41 0.78 180.0
3 1 11 42.84 5.66 5.48 0.0
4 1 11 96.38 7.00 9.25 0.0
5 1 11 63.14 7.36 7.02 180.0
6 1 11 0.00 8.92 2.06 180.0
7 1 11 43.76 7.12 5.27 0.0
8 1 11 5.95 13.99 4.30 0.0
-5 2 11 3.52 11.09 0.42 0.0
-4 2 11 55.58 7.72 7.46 0.0
-3 2 11 458.53 15.00 22.04 0.0
-2 2 11 118.10 8.27 13.14 0.0
-1 2 11 28.04 4.82 4.56 0.0
0 2 11 595.33 17.49 23.99 0.0
1 2 11 1063.58 30.42 32.90 0.0
2 2 11 142.21 7.50 10.90 0.0
3 2 11 25.55 4.02 4.56 180.0
4 2 11 23.56 4.82 4.09 180.0
5 2 11 44.37 6.58 5.54 0.0
6 2 11 152.13 9.49 11.77 0.0
7 2 11 0.00 10.47 0.99 0.0
8 2 11 6.28 5.60 0.68 0.0
-4 3 11 31.55 6.74 4.78 0.0
-3 3 11 134.92 9.13 11.41 0.0
-2 3 11 395.91 13.22 20.03 0.0
-1 3 11 53.30 6.09 6.49 180.0
0 3 11 79.11 6.55 9.85 0.0
1 3 11 497.33 16.23 21.82 0.0
2 3 11 102.49 6.70 9.72 0.0
3 3 11 5.04 4.25 2.18 180.0
4 3 11 0.01 7.29 0.07 0.0
5 3 11 619.60 17.81 24.46 0.0
6 3 11 22.23 7.04 6.42 0.0
7 3 11 0.87 12.01 2.78 0.0
8 3 11 6.98 10.89 1.47 0.0
-4 4 11 8.17 6.63 3.72 0.0
-3 4 11 100.29 9.76 10.26 0.0
-2 4 11 125.89 8.84 11.74 0.0
-1 4 11 12.35 5.15 3.35 180.0
0 4 11 3.76 8.72 1.91 0.0
1 4 11 27.81 4.39 4.63 0.0
2 4 11 175.96 8.82 14.62 0.0
3 4 11 147.01 8.39 11.60 0.0
4 4 11 56.43 6.23 6.67 180.0
5 4 11 534.62 16.84 23.56 0.0
6 4 11 98.24 8.43 8.43 0.0
7 4 11 32.32 8.04 6.26 0.0
8 4 11 0.00 11.70 0.55 0.0
-3 5 11 0.00 12.73 4.13 0.0
-2 5 11 0.00 9.82 0.41 180.0
-1 5 11 0.00 9.57 3.35 0.0
0 5 11 14.55 5.15 4.62 0.0
1 5 11 165.73 8.89 12.43 0.0
2 5 11 59.74 6.34 7.31 0.0
3 5 11 0.00 7.97 0.19 180.0
4 5 11 141.63 9.62 12.84 0.0
5 5 11 254.69 12.20 14.92 0.0
6 5 11 203.50 12.66 14.30 0.0
7 5 11 10.40 7.02 4.06 0.0
8 5 11 45.20 7.88 5.09 0.0
-2 6 11 10.35 6.87 4.91 180.0
-1 6 11 182.11 10.90 13.68 0.0
0 6 11 32.55 6.75 6.61 0.0
1 6 11 4.57 8.69 1.67 0.0
2 6 11 43.72 6.24 6.92 180.0
3 6 11 170.31 10.09 13.04 0.0
4 6 11 510.76 16.56 22.59 0.0
5 6 11 76.89 9.21 9.71 0.0
6 6 11 8.03 6.18 2.07 0.0
7 6 11 0.00 5.64 0.45 180.0
8 6 11 3.89 11.50 2.02 0.0
-1 7 11 21.50 7.06 4.24 0.0
0 7 11 65.74 8.27 8.18 0.0
1 7 11 84.14 8.25 8.96 0.0
2 7 11 422.39 14.68 19.82 0.0
3 7 11 0.00 9.12 2.05 180.0
4 7 11 218.16 12.26 14.60 0.0
5 7 11 0.00 10.71 2.48 180.0
6 7 11 29.53 7.81 5.16 0.0
7 7 11 4.42 11.57 2.55 0.0
0 8 11 18.96 8.26 5.90 0.0
1 8 11 43.93 8.87 7.97 0.0
2 8 11 0.00 6.41 1.63 0.0
3 8 11 97.34 9.70 9.16 0.0
4 8 11 0.81 12.35 1.12 0.0
5 8 11 0.00 11.09 0.50 0.0
6 8 11 9.08 6.42 2.53 0.0
7 8 11 19.52 7.68 3.62 0.0
2 9 11 26.53 7.50 4.79 0.0
3 9 11 29.53 7.16 5.40 0.0
4 9 11 19.32 6.41 1.82 0.0
5 9 11 1.82 12.89 2.62 0.0
-4 -7 12 0.99 10.91 2.21 0.0
-3 -7 12 0.00 5.89 1.63 0.0
-2 -7 12 1.59 10.06 0.92 0.0
-1 -7 12 25.20 6.76 2.91 0.0
0 -7 12 37.77 8.15 8.15 0.0
1 -7 12 4.60 12.57 3.27 0.0
-5 -6 12 2.86 9.89 1.05 0.0
-4 -6 12 8.21 5.64 3.29 0.0
-3 -6 12 121.71 11.28 9.76 0.0
-2 -6 12 0.00 9.91 1.79 180.0
-1 -6 12 86.66 8.86 10.92 0.0
0 -6 12 14.71 6.98 3.27 0.0
1 -6 12 75.46 8.91 8.19 0.0
2 -6 12 31.42 7.14 6.81 0.0
3 -6 12 1.91 10.89 2.92 180.0
-5 -5 12 27.70 6.93 5.20 0.0
-4 -5 12 0.00 6.02 1.72 180.0
-3 -5 12 0.00 6.50 1.99 0.0
-2 -5 12 67.14 8.01 9.27 0.0
-1 -5 12 222.93 11.44 13.68 0.0
0 -5 12 5.55 9.37 2.11 0.0
1 -5 12 44.30 6.49 7.92 0.0
2 -5 12 26.99 6.14 4.01 0.0
3 -5 12 15.34 6.64 3.37 0.0
4 -5 12 3.96 9.37 0.37 0.0
-5 -4 12 51.47 8.14 6.98 0.0
-4 -4 12 8.86 6.36 2.92 0.0
-3 -4 12 0.00 9.97 4.07 0.0
-2 -4 12 186.81 10.34 11.94 0.0
-1 -4 12 308.43 12.65 17.44 0.0
0 -4 12 21.32 5.36 5.67 0.0
1 -4 12 5.95 4.75 2.34 180.0
2 -4 12 32.43 5.05 5.02 0.0
3 -4 12 1.82 5.25 3.93 0.0
4 -4 12 0.00 9.62 0.50 0.0
5 -4 12 0.01 6.42 0.02 180.0
-6 -3 12 16.97 7.76 4.53 180.0
-5 -3 12 1.68 13.91 4.80 0.0
-4 -3 12 257.03 13.30 16.77 0.0
-3 -3 12 42.76 6.12 5.65 0.0
-2 -3 12 52.56 6.37 6.95 0.0
-1 -3 12 1.75 4.72 2.21 0.0
0 -3 12 42.04 5.15 5.29 0.0
1 -3 12 85.65 6.84 9.87 0.0
2 -3 12 18.00 4.94 5.57 0.0
3 -3 12 60.66 6.56 5.89 0.0
4 -3 12 37.28 6.41 5.51 0.0
5 -3 12 2.86 6.74 3.32 0.0
6 -3 12 54.71 8.19 7.24 0.0
-6 -2 12 0.00 7.16 1.91 0.0
-5 -2 12 7.96 5.79 1.77 180.0
-4 -2 12 75.68 9.29 10.31 0.0
-3 -2 12 108.67 8.40 10.05 0.0
-2 -2 12 1.65 3.80 0.87 0.0
-1 -2 12 177.23 8.48 13.96 180.0
0 -2 12 163.31 8.32 13.92 0.0
1 -2 12 87.90 6.16 10.60 0.0
2 -2 12 10.83 4.63 1.30 0.0
3 -2 12 22.44 4.67 5.76 0.0
4 -2 12 13.03 5.72 5.87 0.0
5 -2 12 223.86 12.96 15.26 0.0
6 -2 12 36.04 7.23 5.17 0.0
-5 -1 12 0.00 11.66 0.47 180.0
-4 -1 12 64.24 7.62 7.27 0.0
-3 -1 12 271.47 11.75 17.23 0.0
-2 -1 12 36.00 5.07 6.05 0.0
-1 -1 12 592.47 17.81 25.44 180.0
0 -1 12 88.15 6.60 10.33 0.0
1 -1 12 190.59 8.55 12.95 0.0
2 -1 12 155.08 8.16 13.99 0.0
3 -1 12 0.00 4.36 0.35 0.0
4 -1 12 53.27 6.61 6.96 0.0
5 -1 12 392.35 15.35 20.43 0.0
6 -1 12 49.74 8.39 8.10 0.0
7 -1 12 0.00 6.20 1.21 0.0
-5 0 12 5.25 4.90 2.37 0.0
-4 0 12 0.00 6.73 1.23 0.0
-3 0 12 112.98 8.01 10.87 0.0
-2 0 12 7.36 4.00 1.66 0.0
-1 0 12 11.59 3.55 3.41 180.0
0 0 12 3.00 5.87 1.08 180.0
1 0 12 325.79 25.35 18.97 0.0
2 0 12 57.93 17.57 8.65 0.0
3 0 12 148.33 14.87 11.51 0.0
4 0 12 16.35 6.00 3.00 0.0
5 0 12 241.65 8.69 16.36 0.0
6 0 12 0.00 5.30 0.49 180.0
7 0 12 0.00 4.25 1.02 0.0
-5 1 12 82.92 10.38 10.31 0.0
-4 1 12 50.05 7.78 7.27 0.0
-3 1 12 0.00 8.76 2.29 180.0
-2 1 12 28.48 5.10 7.06 0.0
-1 1 12 518.76 14.12 22.99 0.0
0 1 12 86.63 6.81 8.63 0.0
1 1 12 105.10 7.16 10.59 0.0
2 1 12 224.24 8.86 13.44 0.0
3 1 12 20.23 4.64 3.79 0.0
4 1 12 159.62 9.15 13.03 0.0
5 1 12 0.00 9.96 2.88 180.0
6 1 12 5.22 8.73 1.85 0.0
7 1 12 5.85 9.38 1.98 0.0
-5 2 12 36.93 7.90 6.11 0.0
-4 2 12 1.79 6.18 2.50 0.0
-3 2 12 95.11 8.85 9.93 0.0
-2 2 12 30.63 5.55 5.91 180.0
-1 2 12 927.51 23.12 30.02 0.0
0 2 12 136.32 7.85 12.89 0.0
1 2 12 445.80 12.80 20.78 0.0
2 2 12 82.91 6.83 8.67 0.0
3 2 12 8.28 4.04 1.88 180.0
4 2 12 24.68 5.89 4.78 0.0
5 2 12 16.69 5.66 2.91 180.0
6 2 12 87.25 9.04 9.93 0.0
7 2 12 3.42 10.70 1.13 180.0
8 2 12 14.17 7.37 2.96 0.0
-4 3 12 36.91 7.53 6.81 0.0
-3 3 12 18.46 5.25 2.44 0.0
-2 3 12 165.26 9.95 13.37 0.0
-1 3 12 403.03 13.12 20.55 0.0
0 3 12 177.21 8.53 12.62 0.0
1 3 12 14.28 4.49 4.15 180.0
2 3 12 30.86 5.04 6.91 0.0
3 3 12 54.03 6.07 7.83 0.0
4 3 12 125.53 7.99 10.65 0.0
5 3 12 63.59 7.69 7.00 180.0
6 3 12 2.86 5.17 1.45 180.0
7 3 12 55.49 8.59 6.52 0.0
8 3 12 0.00 12.22 4.04 0.0
-4 4 12 12.06 7.59 4.77 0.0
-3 4 12 54.03 7.69 7.75 0.0
-2 4 12 186.49 10.86 13.83 0.0
-1 4 12 9.06 5.15 1.95 0.0
0 4 12 252.80 10.53 15.53 0.0
1 4 12 150.24 8.04 13.06 0.0
2 4 12 82.13 6.49 8.02 0.0
3 4 12 60.24 5.99 6.92 0.0
4 4 12 13.09 5.75 3.84 180.0
5 4 12 19.53 7.11 3.85 0.0
6 4 12 80.29 8.85 9.39 0.0
7 4 12 77.41 8.98 7.99 0.0
8 4 12 0.00 7.04 0.95 0.0
-3 5 12 17.18 6.47 4.05 0.0
-2 5 12 80.04 8.18 9.15 0.0
-1 5 12 0.67 10.95 1.04 0.0
0 5 12 95.69 7.94 10.21 0.0
1 5 12 98.26 7.74 9.40 0.0
2 5 12 10.70 5.12 4.07 180.0
3 5 12 0.00 8.18 2.30 0.0
4 5 12 85.39 7.67 8.34 0.0
5 5 12 313.12 13.66 18.23 0.0
6 5 12 68.13 8.69 8.35 0.0
7 5 12 0.00 11.82 1.74 0.0
8 5 12 30.61 8.14 5.48 0.0
-2 6 12 33.21 7.66 5.51 0.0
-1 6 12 19.35 7.52 3.54 180.0
0 6 12 31.01 5.89 4.88 0.0
1 6 12 53.23 7.15 7.34 0.0
2 6 12 18.59 5.21 3.66 0.0
3 6 12 93.33 8.64 9.80 0.0
4 6 12 106.10 8.52 9.56 0.0
5 6 12 432.64 16.89 20.69 0.0
6 6 12 0.00 12.34 1.87 0.0
7 6 12 0.00 6.03 1.63 0.0
-1 7 12 1.80 12.96 2.20 180.0
0 7 12 18.52 7.27 4.96 0.0
1 7 12 108.21 9.57 10.03 0.0
2 7 12 165.59 10.66 13.20 0.0
3 7 12 8.41 6.35 3.91 180.0
4 7 12 56.00 8.06 6.65 0.0
5 7 12 205.60 12.99 13.10 0.0
6 7 12 81.37 9.45 9.27 0.0
7 7 12 2.57 9.68 0.95 0.0
0 8 12 10.65 8.00 5.39 0.0
1 8 12 19.19 6.73 4.48 0.0
2 8 12 0.12 6.17 0.07 0.0
3 8 12 93.36 9.76 10.15 0.0
4 8 12 62.32 8.97 8.64 0.0
5 8 12 32.75 8.22 5.11 0.0
6 8 12 0.00 10.76 0.09 0.0
3 9 12 5.92 12.63 4.86 0.0
4 9 12 86.31 10.61 10.02 0.0
5 9 12 0.00 12.79 1.88 180.0
-3 -7 13 0.00 10.98 0.98 180.0
-2 -7 13 7.43 11.48 3.49 0.0
-1 -7 13 6.43 11.35 2.79 180.0
0 -7 13 3.88 13.03 2.64 0.0
-4 -6 13 63.58 8.48 6.32 0.0
-3 -6 13 43.40 7.42 6.10 0.0
-2 -6 13 18.95 7.43 4.40 180.0
-1 -6 13 6.43 6.95 4.84 180.0
0 -6 13 76.17 8.72 9.01 0.0
1 -6 13 61.31 8.17 9.12 0.0
2 -6 13 4.57 12.28 3.15 0.0
-5 -5 13 5.97 6.43 1.98 180.0
-4 -5 13 4.22 6.95 3.48 0.0
-3 -5 13 18.87 6.85 4.85 0.0
-2 -5 13 44.03 7.05 6.16 0.0
-1 -5 13 0.00 9.17 1.13 0.0
0 -5 13 134.28 9.50 12.12 0.0
1 -5 13 39.96 7.11 3.76 0.0
2 -5 13 1.81 6.75 3.23 0.0
3 -5 13 3.40 9.99 3.29 0.0
4 -5 13 0.00 6.56 0.79 180.0
-5 -4 13 0.00 11.63 0.26 0.0
-4 -4 13 18.54 6.09 3.68 0.0
-3 -4 13 192.47 11.44 12.20 0.0
-2 -4 13 18.35 6.06 4.36 0.0
-1 -4 13 168.59 10.60 13.73 0.0
0 -4 13 95.50 8.20 7.25 0.0
1 -4 13 77.37 7.35 8.90 0.0
2 -4 13 0.00 9.05 2.16 0.0
3 -4 13 5.52 9.70 0.75 180.0
4 -4 13 6.74 10.88 2.82 0.0
-5 -3 13 0.86 9.12 2.65 0.0
-4 -3 13 0.89 11.60 2.72 0.0
-3 -3 13 44.09 7.33 6.57 0.0
-2 -3 13 50.56 6.76 6.64 0.0
-1 -3 13 259.21 12.01 15.73 0.0
0 -3 13 0.00 9.08 1.16 0.0
1 -3 13 113.66 8.49 12.09 0.0
2 -3 13 3.45 7.84 0.63 0.0
3 -3 13 0.00 10.17 0.64 0.0
4 -3 13 23.15 6.56 6.10 0.0
5 -3 13 7.15 6.15 3.36 180.0
-5 -2 13 67.99 9.70 8.64 0.0
-4 -2 13 0.00 9.06 0.36 0.0
-3 -2 13 27.92 6.03 5.61 0.0
-2 -2 13 75.68 7.78 9.48 0.0
-1 -2 13 313.59 12.36 17.63 0.0
0 -2 13 0.46 4.42 0.13 0.0
1 -2 13 0.00 7.80 1.34 180.0
2 -2 13 54.35 6.23 9.30 0.0
3 -2 13 9.59 4.53 4.84 0.0
4 -2 13 4.23 5.76 1.92 0.0
5 -2 13 20.73 7.03 4.25 0.0
6 -2 13 19.43 7.85 6.61 0.0
-5 -1 13 108.07 10.33 10.04 0.0
-4 -1 13 47.06 7.07 7.07 0.0
-3 -1 13 1.37 7.40 1.36 0.0
-2 -1 13 78.47 7.47 8.50 0.0
-1 -1 13 7.33 4.80 1.35 0.0
0 -1 13 4.05 6.97 1.37 0.0
1 -1 13 14.25 4.02 4.26 0.0
2 -1 13 161.19 8.98 13.81 0.0
3 -1 13 7.42 5.11 1.93 0.0
4 -1 13 56.21 7.17 9.12 0.0
5 -1 13 63.68 8.32 8.95 0.0
6 -1 13 99.18 9.95 9.52 0.0
-5 0 13 30.84 4.95 4.95 0.0
-4 0 13 167.13 8.05 12.40 0.0
-3 0 13 0.00 7.15 0.39 180.0
-2 0 13 16.63 5.06 4.68 0.0
-1 0 13 28.25 3.73 5.14 180.0
0 0 13 109.57 13.70 11.00 0.0
1 0 13 0.00 3.47 1.93 0.0
2 0 13 0.00 3.75 0.03 180.0
3 0 13 640.90 112.85 26.79 0.0
4 0 13 41.70 4.55 6.76 0.0
5 0 13 108.36 6.48 8.84 0.0
6 0 13 6.53 8.42 3.27 0.0
7 0 13 33.21 6.34 6.52 0.0
-5 1 13 0.98 12.05 3.15 0.0
-4 1 13 123.81 10.37 11.40 0.0
-3 1 13 2.49 5.47 2.74 0.0
-2 1 13 2.37 4.76 3.44 180.0
-1 1 13 112.17 7.80 11.01 180.0
0 1 13 387.62 12.50 20.42 0.0
1 1 13 305.30 10.94 16.85 0.0
2 1 13 88.16 6.83 9.18 0.0
3 1 13 0.00 7.22 0.25 0.0
4 1 13 206.79 10.51 12.73 0.0
5 1 13 241.68 12.34 15.35 0.0
6 1 13 32.78 7.67 5.57 0.0
7 1 13 0.00 10.03 0.59 180.0
-4 2 13 26.99 6.92 5.17 0.0
-3 2 13 208.76 11.59 14.23 0.0
-2 2 13 66.20 6.76 7.09 180.0
-1 2 13 16.50 4.98 2.36 180.0
0 2 13 317.92 11.37 16.83 0.0
1 2 13 526.02 17.06 22.75 0.0
2 2 13 39.50 5.20 5.14 180.0
3 2 13 0.00 7.85 2.35 180.0
4 2 13 119.00 8.32 9.60 0.0
5 2 13 262.90 13.04 16.11 0.0
6 2 13 0.00 8.52 0.64 180.0
7 2 13 7.61 5.93 1.66 180.0
-4 3 13 14.67 6.33 3.56 0.0
-3 3 13 94.19 9.54 9.18 0.0
-2 3 13 99.18 9.17 10.95 0.0
-1 3 13 165.45 9.38 11.80 0.0
0 3 13 47.88 6.52 6.99 0.0
1 3 13 87.88 7.48 9.83 0.0
2 3 13 339.72 12.11 17.66 0.0
3 3 13 17.87 5.18 3.33 0.0
4 3 13 3.09 7.71 2.40 0.0
5 3 13 11.56 5.44 1.14 0.0
6 3 13 6.58 10.24 1.89 180.0
7 3 13 0.00 5.92 1.54 0.0
-3 4 13 16.95 6.32 3.72 0.0
-2 4 13 16.34 7.11 4.27 0.0
-1 4 13 362.79 13.85 18.91 0.0
0 4 13 153.61 9.46 12.39 0.0
1 4 13 255.25 11.05 15.04 0.0
2 4 13 12.26 5.08 3.21 0.0
3 4 13 3.05 8.11 2.50 180.0
4 4 13 1.13 7.58 0.76 0.0
5 4 13 0.00 8.97 0.81 180.0
6 4 13 78.95 8.25 8.86 0.0
7 4 13 7.70 6.26 1.37 0.0
-2 5 13 72.35 8.43 8.26 0.0
-1 5 13 490.56 15.94 22.00 0.0
0 5 13 10.93 5.58 2.85 0.0
1 5 13 0.65 8.80 1.46 180.0
2 5 13 0.00 8.67 0.29 180.0
3 5 13 82.35 7.56 8.60 0.0
4 5 13 87.52 8.77 10.31 0.0
5 5 13 1.56 5.75 0.85 180.0
6 5 13 24.63 6.68 2.88 0.0
7 5 13 10.14 6.42 3.23 0.0
-2 6 13 41.90 8.39 7.35 0.0
-1 6 13 1.99 6.19 1.12 0.0
0 6 13 38.98 8.40 7.47 0.0
1 6 13 2.31 5.36 2.21 0.0
2 6 13 70.16 6.76 6.53 0.0
3 6 13 24.63 6.08 5.24 0.0
4 6 13 68.02 8.92 8.65 0.0
5 6 13 32.59 7.54 4.51 0.0
6 6 13 14.13 7.13 4.89 0.0
7 6 13 45.55 8.76 6.67 0.0
0 7 13 8.92 6.47 3.55 0.0
1 7 13 24.70 6.46 5.45 0.0
2 7 13 44.29 7.68 5.54 0.0
3 7 13 0.00 10.91 2.34 0.0
4 7 13 0.00 11.13 1.96 0.0
5 7 13 179.71 11.77 13.38 0.0
6 7 13 58.88 8.83 7.79 0.0
7 7 13 16.95 7.52 3.64 0.0
1 8 13 0.00 13.77 2.89 0.0
2 8 13 0.00 11.74 2.97 0.0
3 8 13 139.67 10.64 12.05 0.0
4 8 13 63.31 8.49 7.97 0.0
5 8 13 69.02 10.23 9.90 0.0
6 8 13 0.74 11.05 0.20 0.0
-3 -6 14 0.97 6.98 2.81 0.0
-2 -6 14 1.13 5.78 1.38 180.0
-1 -6 14 0.00 11.06 0.54 0.0
0 -6 14 0.00 10.11 0.55 0.0
1 -6 14 21.08 7.22 3.79 0.0
2 -6 14 40.87 9.01 6.29 0.0
-4 -5 14 0.00 10.70 0.31 0.0
-3 -5 14 0.00 5.92 2.18 180.0
-2 -5 14 108.69 10.65 10.50 0.0
-1 -5 14 11.04 5.63 1.74 180.0
0 -5 14 19.26 7.16 3.01 0.0
1 -5 14 5.48 12.10 4.05 0.0
2 -5 14 60.67 7.79 9.29 0.0
3 -5 14 6.96 6.59 1.39 0.0
-4 -4 14 52.10 8.06 6.72 0.0
-3 -4 14 0.00 11.81 0.14 0.0
-2 -4 14 1.80 9.17 0.40 180.0
-1 -4 14 13.28 6.09 2.69 0.0
0 -4 14 111.46 9.33 12.50 0.0
1 -4 14 44.98 7.25 7.27 0.0
2 -4 14 0.00 9.12 1.27 180.0
3 -4 14 5.14 10.56 3.28 0.0
4 -4 14 8.58 6.25 3.90 0.0
-5 -3 14 0.00 6.22 0.21 0.0
-4 -3 14 200.93 12.71 13.43 0.0
-3 -3 14 20.75 7.11 5.00 0.0
-2 -3 14 2.66 4.99 0.14 0.0
-1 -3 14 50.45 6.41 6.75 0.0
0 -3 14 232.24 11.28 16.25 0.0
1 -3 14 56.68 6.98 5.85 0.0
2 -3 14 6.02 5.15 1.27 180.0
3 -3 14 3.59 9.27 0.38 0.0
4 -3 14 9.69 5.95 1.48 0.0
5 -3 14 3.05 6.18 1.56 0.0
-5 -2 14 0.00 10.61 0.02 180.0
-4 -2 14 57.34 8.35 7.18 0.0
-3 -2 14 227.09 13.05 15.92 0.0
-2 -2 14 0.00 9.11 2.74 0.0
-1 -2 14 49.71 7.06 7.20 0.0
0 -2 14 253.36 11.36 15.26 0.0
1 -2 14 69.61 7.14 9.37 0.0
2 -2 14 0.00 7.41 0.88 180.0
3 -2 14 0.00 10.44 3.85 180.0
4 -2 14 13.14 5.50 3.71 0.0
5 -2 14 0.00 13.56 6.39 0.0
6 -2 14 0.87 11.66 0.59 0.0
-5 -1 14 0.00 11.42 0.85 0.0
-4 -1 14 7.06 6.59 4.11 0.0
-3 -1 14 172.36 11.82 13.57 0.0
-2 -1 14 17.26 5.58 5.47 0.0
-1 -1 14 82.04 7.47 9.25 0.0
0 -1 14 0.00 9.40 3.03 0.0
1 -1 14 105.76 7.85 11.04 0.0
2 -1 14 10.79 4.01 1.11 180.0
3 -1 14 0.65 8.91 1.76 0.0
4 -1 14 53.96 6.33 7.13 0.0
5 -1 14 12.67 7.07 3.24 0.0
6 -1 14 23.52 6.83 4.36 0.0
-4 0 14 0.00 6.85 0.76 0.0
-3 0 14 0.50 7.48 2.87 0.0
-2 0 14 198.12 33.48 13.21 0.0
-1 0 14 95.06 8.61 9.14 0.0
0 0 14 65.77 7.77 7.14 180.0
1 0 14 7.26 3.37 2.65 0.0
2 0 14 155.00 22.82 12.88 0.0
3 0 14 263.56 57.50 16.34 0.0
4 0 14 15.30 3.89 2.73 0.0
5 0 14 2.34 7.11 4.06 0.0
6 0 14 20.27 4.87 5.17 0.0
-4 1 14 0.00 10.43 0.81 0.0
-3 1 14 0.00 11.07 2.07 180.0
-2 1 14 3.73 7.84 1.18 180.0
-1 1 14 58.48 6.04 7.82 0.0
0 1 14 0.00 8.50 1.42 0.0
1 1 14 43.82 6.18 6.03 0.0
2 1 14 108.38 8.20 11.46 0.0
3 1 14 0.00 4.98 1.49 180.0
4 1 14 275.59 12.45 16.07 0.0
5 1 14 113.10 9.65 10.27 0.0
6 1 14 81.05 9.32 7.75 0.0
7 1 14 0.00 13.37 1.41 0.0
-4 2 14 50.23 8.40 6.74 0.0
-3 2 14 0.00 10.05 2.19 0.0
-2 2 14 35.44 6.19 6.40 0.0
-1 2 14 0.00 4.89 0.45 0.0
0 2 14 53.55 6.56 6.68 0.0
1 2 14 0.00 5.14 1.10 0.0
2 2 14 111.08 8.46 9.64 0.0
3 2 14 365.34 13.46 17.36 0.0
4 2 14 69.65 7.37 8.57 0.0
5 2 14 43.49 8.27 7.29 0.0
6 2 14 6.50 6.66 3.56 0.0
7 2 14 24.25 7.73 5.40 0.0
-3 3 14 2.39 6.18 1.26 0.0
-2 3 14 4.92 11.28 3.71 0.0
-1 3 14 0.73 9.95 3.02 180.0
0 3 14 243.71 11.27 15.96 0.0
1 3 14 114.99 7.88 9.29 0.0
2 3 14 223.13 10.99 14.36 0.0
3 3 14 63.30 7.00 8.15 0.0
4 3 14 6.13 5.50 3.11 0.0
5 3 14 71.38 8.14 7.65 0.0
6 3 14 4.14 9.92 1.03 0.0
7 3 14 16.41 6.63 3.94 0.0
-3 4 14 0.00 11.87 2.36 0.0
-2 4 14 0.00 10.63 1.74 0.0
-1 4 14 37.36 7.51 6.69 0.0
0 4 14 410.19 14.28 18.70 0.0
1 4 14 163.62 9.66 13.21 0.0
2 4 14 105.34 7.95 8.97 180.0
3 4 14 0.38 5.48 0.31 0.0
4 4 14 79.95 7.60 8.20 0.0
5 4 14 21.10 5.83 5.09 0.0
6 4 14 0.00 11.40 3.02 0.0
7 4 14 0.00 6.07 0.17 180.0
-2 5 14 1.83 12.37 2.61 0.0
-1 5 14 184.27 11.28 13.38 0.0
0 5 14 63.65 7.85 7.83 0.0
1 5 14 86.29 8.01 8.73 0.0
2 5 14 0.00 8.69 0.71 180.0
3 5 14 19.48 6.26 5.25 0.0
4 5 14 36.15 7.32 6.63 0.0
5 5 14 19.64 6.15 3.04 0.0
6 5 14 0.00 6.23 2.94 180.0
7 5 14 0.00 6.00 0.08 180.0
-1 6 14 79.36 8.93 8.13 0.0
0 6 14 75.71 9.17 9.38 0.0
1 6 14 35.10 7.49 5.62 0.0
2 6 14 25.24 5.78 3.40 0.0
3 6 14 31.00 6.23 5.31 180.0
4 6 14 43.27 8.14 6.55 0.0
5 6 14 1.18 6.42 2.20 0.0
6 6 14 23.43 6.65 4.70 0.0
7 6 14 0.00 12.68 0.93 0.0
0 7 14 0.00 10.65 1.15 0.0
1 7 14 22.98 6.67 3.93 0.0
2 7 14 1.68 11.02 2.25 0.0
3 7 14 54.61 7.03 6.69 0.0
4 7 14 0.00 9.99 1.10 0.0
5 7 14 37.85 7.97 6.75 0.0
6 7 14 28.86 6.86 4.85 0.0
2 8 14 27.46 7.97 5.23 0.0
3 8 14 79.62 10.17 9.55 0.0
4 8 14 71.86 9.63 8.41 0.0
5 8 14 0.00 12.39 2.34 0.0
-2 -6 15 0.00 11.42 0.22 0.0
-1 -6 15 0.00 11.77 1.58 0.0
0 -6 15 0.78 10.37 0.17 0.0
-3 -5 15 0.00 10.49 2.09 0.0
-2 -5 15 13.36 6.01 2.06 0.0
-1 -5 15 2.49 5.46 0.28 180.0
0 -5 15 4.33 5.79 1.71 0.0
1 -5 15 1.71 10.97 3.19 0.0
2 -5 15 37.83 7.87 4.10 0.0
-4 -4 15 1.31 6.98 1.29 180.0
-3 -4 15 0.00 6.21 2.56 0.0
-2 -4 15 0.00 9.80 1.02 180.0
-1 -4 15 2.96 5.85 3.42 0.0
0 -4 15 3.47 9.58 1.95 0.0
1 -4 15 48.21 7.74 5.23 0.0
2 -4 15 10.30 6.81 4.90 0.0
3 -4 15 0.00 11.45 4.58 0.0
-4 -3 15 0.66 5.57 0.09 0.0
-3 -3 15 0.00 10.49 2.36 0.0
-2 -3 15 57.98 8.32 8.43 0.0
-1 -3 15 8.36 5.36 3.70 0.0
0 -3 15 26.68 6.60 3.47 0.0
1 -3 15 31.92 6.66 6.69 0.0
2 -3 15 94.68 8.64 10.23 0.0
3 -3 15 0.00 10.35 2.52 180.0
4 -3 15 17.53 5.71 3.50 0.0
-4 -2 15 0.00 11.10 1.55 0.0
-3 -2 15 0.30 6.87 2.46 0.0
-2 -2 15 52.85 7.55 8.02 0.0
-1 -2 15 34.20 6.03 4.73 0.0
0 -2 15 169.73 10.42 13.32 0.0
1 -2 15 19.11 5.46 3.82 0.0
2 -2 15 12.56 5.42 1.62 0.0
3 -2 15 0.00 9.53 1.73 180.0
4 -2 15 4.25 6.00 3.47 0.0
5 -2 15 0.00 12.55 3.20 0.0
-4 -1 15 178.26 12.36 12.76 0.0
-3 -1 15 0.00 11.13 1.91 0.0
-2 -1 15 44.98 7.42 6.45 0.0
-1 -1 15 151.73 9.82 12.63 0.0
0 -1 15 51.38 7.63 8.89 0.0
1 -1 15 4.56 4.65 1.99 0.0
2 -1 15 7.20 4.79 2.42 180.0
3 -1 15 26.22 6.65 6.47 0.0
4 -1 15 0.00 9.41 0.11 180.0
5 -1 15 0.00 10.02 1.93 0.0
6 -1 15 8.35 6.07 2.24 0.0
-4 0 15 133.37 21.29 11.60 0.0
-3 0 15 15.26 4.87 3.50 0.0
-2 0 15 0.00 7.22 2.62 0.0
-1 0 15 49.79 11.81 6.67 0.0
0 0 15 190.44 17.28 13.93 0.0
1 0 15 34.92 4.30 5.84 0.0
2 0 15 15.77 4.06 4.43 180.0
3 0 15 36.71 8.76 5.06 0.0
4 0 15 38.61 5.20 7.21 0.0
5 0 15 0.00 7.09 1.00 0.0
6 0 15 8.27 5.19 1.78 0.0
-4 1 15 50.20 10.11 7.78 0.0
-3 1 15 106.77 9.76 10.52 0.0
-2 1 15 51.76 7.45 6.90 180.0
-1 1 15 171.88 10.68 12.36 0.0
0 1 15 118.11 8.94 10.54 0.0
1 1 15 55.73 6.29 7.32 0.0
2 1 15 72.13 7.43 8.23 180.0
3 1 15 12.05 5.10 3.01 0.0
4 1 15 251.18 12.61 14.81 0.0
5 1 15 76.70 9.10 8.33 0.0
6 1 15 1.40 5.84 3.32 0.0
-3 2 15 63.92 8.64 7.74 0.0
-2 2 15 61.05 8.16 7.17 0.0
-1 2 15 0.00 12.14 3.96 180.0
0 2 15 0.07 7.60 0.04 180.0
1 2 15 104.22 8.47 8.55 0.0
2 2 15 261.51 11.81 14.94 0.0
3 2 15 117.23 9.26 11.67 0.0
4 2 15 40.60 6.24 6.33 0.0
5 2 15 97.58 9.43 8.83 0.0
6 2 15 0.00 10.02 1.61 0.0
7 2 15 6.91 6.94 3.30 0.0
-3 3 15 0.00 11.61 0.26 0.0
-2 3 15 0.00 10.73 2.96 0.0
-1 3 15 0.00 9.73 3.15 0.0
0 3 15 0.73 9.65 1.84 0.0
1 3 15 32.37 5.59 5.35 0.0
2 3 15 195.97 10.33 14.60 0.0
3 3 15 45.96 6.55 5.91 0.0
4 3 15 41.29 6.23 5.19 0.0
5 3 15 79.72 9.18 8.87 0.0
6 3 15 5.88 11.19 3.84 0.0
7 3 15 22.49 7.41 4.16 0.0
-2 4 15 49.58 8.39 7.35 0.0
-1 4 15 52.26 7.01 6.41 0.0
0 4 15 0.00 11.71 4.66 0.0
1 4 15 31.76 5.84 4.73 0.0
2 4 15 84.53 8.19 7.44 0.0
3 4 15 78.27 8.03 7.93 0.0
4 4 15 83.63 8.20 9.05 0.0
5 4 15 13.44 6.56 3.39 0.0
6 4 15 11.94 6.85 4.42 0.0
7 4 15 23.81 6.93 3.08 0.0
-1 5 15 34.84 7.54 6.56 0.0
0 5 15 85.35 8.21 8.99 0.0
1 5 15 1.64 11.32 4.12 0.0
2 5 15 63.34 8.14 7.74 0.0
3 5 15 48.28 7.69 6.99 0.0
4 5 15 16.79 7.10 3.92 0.0
5 5 15 0.00 11.84 2.09 0.0
6 5 15 0.00 10.05 1.38 180.0
7 5 15 47.75 8.55 5.47 0.0
0 6 15 151.70 10.63 12.59 0.0
1 6 15 41.36 8.04 7.27 0.0
2 6 15 4.72 9.78 1.37 0.0
3 6 15 7.25 12.51 4.42 180.0
4 6 15 35.82 6.84 6.59 0.0
5 6 15 2.47 10.21 1.86 0.0
6 6 15 8.20 12.39 3.73 0.0
1 7 15 19.39 7.66 5.59 0.0
2 7 15 10.59 6.51 3.36 180.0
3 7 15 86.57 9.09 8.31 0.0
4 7 15 2.19 10.69 0.41 180.0
5 7 15 0.00 12.75 3.81 0.0
-2 -5 16 0.00 12.77 1.64 0.0
-1 -5 16 19.51 7.19 5.21 0.0
0 -5 16 0.00 10.93 1.33 0.0
1 -5 16 0.00 12.32 0.53 0.0
-3 -4 16 3.61 6.95 2.55 180.0
-2 -4 16 0.00 10.90 2.56 180.0
-1 -4 16 18.25 7.31 4.94 0.0
0 -4 16 36.64 7.43 4.71 0.0
1 -4 16 0.84 11.32 5.24 0.0
2 -4 16 4.72 10.01 0.64 180.0
3 -4 16 57.68 9.12 6.65 0.0
-3 -3 16 3.00 6.15 3.09 0.0
-2 -3 16 12.19 6.18 2.90 180.0
-1 -3 16 0.00 10.33 0.92 0.0
0 -3 16 41.98 8.26 7.60 0.0
1 -3 16 21.07 6.64 4.72 0.0
2 -3 16 41.88 7.88 5.08 0.0
3 -3 16 11.90 6.78 5.06 0.0
4 -3 16 2.89 7.00 3.28 0.0
-3 -2 16 50.69 7.82 7.31 0.0
-2 -2 16 0.00 6.67 1.55 0.0
-1 -2 16 0.00 9.51 1.17 0.0
0 -2 16 79.37 8.00 8.65 0.0
1 -2 16 16.25 5.73 3.60 0.0
2 -2 16 2.96 5.70 3.76 0.0
3 -2 16 0.00 10.70 1.20 0.0
4 -2 16 29.25 6.48 3.95 0.0
5 -2 16 41.93 7.76 6.30 0.0
-3 -1 16 58.67 8.55 7.30 0.0
-2 -1 16 93.33 10.09 10.16 0.0
-1 -1 16 2.12 5.73 3.98 0.0
0 -1 16 3.69 9.60 0.52 180.0
1 -1 16 55.63 7.12 7.35 0.0
2 -1 16 68.25 7.87 8.50 0.0
3 -1 16 0.00 10.39 1.22 0.0
4 -1 16 1.06 10.65 0.29 180.0
5 -1 16 4.51 10.63 3.30 0.0
-3 0 16 1.31 5.90 3.04 0.0
-2 0 16 120.93 15.42 10.92 0.0
-1 0 16 85.02 17.49 9.06 0.0
0 0 16 70.33 13.90 7.57 0.0
1 0 16 0.00 5.51 1.90 0.0
2 0 16 7.29 4.74 2.90 0.0
3 0 16 10.70 7.27 4.31 180.0
4 0 16 51.73 10.16 7.05 0.0
5 0 16 0.00 6.95 0.86 180.0
6 0 16 17.86 6.24 4.15 0.0
-3 1 16 25.75 7.64 5.05 0.0
-2 1 16 38.78 6.94 4.59 0.0
-1 1 16 257.44 12.72 14.91 0.0
0 1 16 7.07 5.89 3.86 0.0
1 1 16 0.00 8.17 1.28 0.0
2 1 16 0.00 9.19 0.95 180.0
3 1 16 14.40 6.09 4.40 0.0
4 1 16 36.77 7.93 5.90 0.0
5 1 16 21.94 6.22 4.82 0.0
6 1 16 2.70 11.52 2.08 0.0
-3 2 16 0.00 10.95 0.11 0.0
-2 2 16 29.37 7.45 5.58 0.0
-1 2 16 0.00 12.64 0.12 0.0
0 2 16 78.28 7.85 7.24 0.0
1 2 16 10.49 5.54 3.60 0.0
2 2 16 0.00 9.13 3.89 0.0
3 2 16 91.13 8.65 9.12 0.0
4 2 16 21.31 6.87 4.58 0.0
5 2 16 0.00 10.24 0.19 0.0
6 2 16 25.78 6.05 3.47 0.0
-2 3 16 0.00 11.11 0.01 180.0
-1 3 16 80.73 9.53 9.19 0.0
0 3 16 37.45 7.06 6.84 0.0
1 3 16 16.30 5.10 3.84 0.0
2 3 16 3.05 5.73 3.23 180.0
3 3 16 176.77 10.87 12.64 0.0
4 3 16 63.66 7.96 7.92 0.0
5 3 16 36.18 7.19 5.63 0.0
6 3 16 8.37 6.69 4.01 0.0
-1 4 16 2.86 6.39 3.43 0.0
0 4 16 31.04 7.49 5.49 0.0
1 4 16 56.81 7.53 7.01 0.0
2 4 16 6.86 11.26 3.69 0.0
3 4 16 119.42 10.27 11.44 0.0
4 4 16 157.25 11.05 11.03 0.0
5 4 16 20.12 7.07 5.14 0.0
6 4 16 0.00 5.59 0.47 0.0
-1 5 16 0.00 12.00 2.85 0.0
0 5 16 34.00 7.42 5.70 0.0
1 5 16 4.28 11.22 3.38 0.0
2 5 16 130.31 10.52 10.86 0.0
3 5 16 37.36 8.07 5.00 0.0
4 5 16 32.98 6.57 4.58 0.0
5 5 16 46.20 8.07 6.71 0.0
6 5 16 0.00 11.37 1.24 180.0
1 6 16 44.15 8.25 6.64 0.0
2 6 16 59.88 7.48 7.72 0.0
3 6 16 3.18 10.56 1.17 180.0
4 6 16 47.21 7.01 5.23 0.0
5 6 16 26.99 7.18 4.87 0.0
3 7 16 44.84 8.08 6.30 0.0
4 7 16 0.00 11.27 1.57 180.0
-2 -4 17 4.98 11.24 2.49 0.0
-1 -4 17 13.91 6.67 2.42 0.0
0 -4 17 1.83 10.44 2.64 0.0
1 -4 17 12.08 6.87 3.74 0.0
2 -4 17 8.46 6.70 1.36 0.0
-2 -3 17 0.00 6.39 2.27 0.0
-1 -3 17 12.49 5.95 3.36 0.0
0 -3 17 0.58 6.43 2.24 0.0
1 -3 17 26.61 6.88 4.13 0.0
2 -3 17 28.19 6.42 4.69 0.0
3 -3 17 0.00 12.32 2.56 0.0
-3 -2 17 18.70 8.00 5.01 180.0
-2 -2 17 13.56 6.45 4.23 0.0
-1 -2 17 28.59 6.57 5.43 0.0
0 -2 17 40.09 6.84 4.01 0.0
1 -2 17 4.24 6.28 3.67 0.0
2 -2 17 0.78 11.37 0.82 0.0
3 -2 17 88.56 9.67 9.51 0.0
4 -2 17 18.84 6.96 5.01 0.0
-3 -1 17 2.30 7.15 1.91 180.0
-2 -1 17 3.62 9.80 0.47 0.0
-1 -1 17 25.95 6.37 4.63 0.0
0 -1 17 64.35 8.21 7.53 0.0
1 -1 17 19.17 5.86 3.96 0.0
2 -1 17 10.61 6.45 3.24 0.0
3 -1 17 70.75 8.80 9.36 0.0
4 -1 17 1.38 5.49 1.25 180.0
5 -1 17 0.00 13.26 3.47 0.0
-3 0 17 18.50 10.11 5.60 0.0
-2 0 17 0.00 7.71 0.80 0.0
-1 0 17 71.64 7.33 8.10 0.0
0 0 17 136.64 28.02 12.00 0.0
1 0 17 0.82 4.31 1.23 180.0
2 0 17 1.48 4.46 0.21 180.0
3 0 17 0.00 15.16 0.21 0.0
4 0 17 81.53 18.62 9.44 0.0
5 0 17 3.44 6.08 3.85 0.0
-2 1 17 0.00 10.78 1.49 0.0
-1 1 17 0.00 6.27 2.47 0.0
0 1 17 46.54 8.82 6.25 0.0
1 1 17 32.21 6.45 4.09 0.0
2 1 17 11.08 5.99 2.81 0.0
3 1 17 0.00 9.50 0.12 0.0
4 1 17 22.77 6.65 2.92 0.0
5 1 17 63.88 8.29 6.88 0.0
-2 2 17 133.34 10.65 10.79 0.0
-1 2 17 0.00 12.41 1.47 0.0
0 2 17 1.19 6.97 2.69 0.0
1 2 17 8.08 5.47 3.28 0.0
2 2 17 84.02 8.89 8.34 0.0
3 2 17 1.17 6.01 3.31 180.0
4 2 17 0.00 10.56 2.58 0.0
5 2 17 0.00 10.71 1.06 0.0
6 2 17 0.00 13.65 3.62 0.0
-1 3 17 108.54 10.28 10.30 0.0
0 3 17 0.00 9.95 0.52 180.0
1 3 17 32.78 6.79 4.25 0.0
2 3 17 5.85 6.10 1.54 0.0
3 3 17 41.79 7.95 6.76 0.0
4 3 17 57.28 7.75 6.53 0.0
5 3 17 0.00 9.20 1.69 0.0
6 3 17 0.00 12.53 3.70 0.0
-1 4 17 55.04 8.69 6.21 0.0
0 4 17 3.08 9.43 0.88 0.0
1 4 17 10.96 6.35 3.20 0.0
2 4 17 19.29 6.40 4.19 0.0
3 4 17 102.86 9.22 9.44 0.0
4 4 17 45.74 8.12 6.58 0.0
5 4 17 0.00 10.50 0.91 180.0
6 4 17 29.91 7.44 3.91 0.0
0 5 17 21.22 7.93 5.85 0.0
1 5 17 15.70 6.31 3.61 0.0
2 5 17 26.43 6.97 4.85 0.0
3 5 17 86.07 8.75 8.77 0.0
4 5 17 22.43 7.54 5.80 0.0
5 5 17 9.77 6.62 3.01 0.0
2 6 17 0.00 12.55 2.16 0.0
3 6 17 71.13 9.38 7.50 0.0
4 6 17 4.88 6.99 2.99 0.0
-1 -3 18 6.95 13.15 3.63 0.0
0 -3 18 28.61 7.34 4.27 0.0
1 -3 18 4.82 10.65 2.01 0.0
2 -3 18 0.00 11.29 1.81 0.0
-2 -2 18 21.37 6.91 3.24 0.0
-1 -2 18 0.92 11.34 1.88 0.0
0 -2 18 0.00 5.87 0.15 0.0
1 -2 18 34.14 8.27 6.99 0.0
2 -2 18 16.58 7.42 3.94 0.0
3 -2 18 15.39 8.10 5.37 0.0
-2 -1 18 6.94 12.93 4.91 0.0
-1 -1 18 32.20 6.55 4.19 0.0
0 -1 18 0.00 10.62 0.59 0.0
1 -1 18 47.52 7.90 6.54 0.0
2 -1 18 27.98 7.69 5.58 0.0
3 -1 18 5.20 11.07 3.44 0.0
4 -1 18 11.88 6.35 2.30 0.0
-2 0 18 41.81 5.45 5.48 0.0
-1 0 18 63.14 5.74 7.78 0.0
0 0 18 0.00 7.35 1.41 0.0
1 0 18 3.01 7.68 2.99 0.0
2 0 18 0.00 5.68 2.17 0.0
3 0 18 34.32 5.30 6.12 0.0
4 0 18 47.55 7.38 7.91 0.0
-1 1 18 0.00 12.03 2.80 0.0
0 1 18 87.65 9.09 7.62 0.0
1 1 18 0.00 10.66 1.03 0.0
2 1 18 14.03 5.88 2.72 0.0
3 1 18 78.52 8.38 7.22 0.0
4 1 18 0.00 5.93 2.05 180.0
5 1 18 71.32 8.26 6.12 0.0
-1 2 18 26.32 7.00 4.57 0.0
0 2 18 46.27 7.80 6.76 0.0
1 2 18 0.00 9.23 0.47 180.0
2 2 18 27.28 6.03 3.24 0.0
3 2 18 1.97 6.74 3.00 0.0
4 2 18 11.64 6.37 3.36 0.0
5 2 18 14.94 7.27 3.31 0.0
0 3 18 59.67 8.45 6.29 0.0
1 3 18 0.00 5.59 0.50 180.0
2 3 18 5.06 9.43 1.79 180.0
3 3 18 45.18 7.14 5.71 0.0
4 3 18 50.64 7.25 5.86 0.0
5 3 18 0.00 10.55 2.46 0.0
0 4 18 3.91 11.43 1.90 0.0
1 4 18 0.00 6.60 2.02 0.0
2 4 18 50.58 7.27 5.99 0.0
3 4 18 0.00 5.84 0.44 0.0
4 4 18 26.29 7.40 5.40 0.0
5 4 18 0.00 12.08 2.05 0.0
2 5 18 26.55 7.00 5.20 0.0
3 5 18 0.00 10.77 3.00 0.0
4 5 18 59.81 7.53 6.23 0.0
0 -2 19 26.08 7.21 3.80 0.0
1 -2 19 0.00 12.53 1.41 0.0
0 -1 19 49.24 7.43 5.68 0.0
1 -1 19 0.00 6.25 0.04 0.0
2 -1 19 1.56 6.96 3.29 0.0
3 -1 19 18.98 7.05 3.52 0.0
0 0 19 4.43 6.04 3.27 0.0
1 0 19 17.01 9.12 4.98 0.0
2 0 19 3.28 5.50 1.95 0.0
3 0 19 19.09 6.28 4.82 0.0
0 1 19 13.63 6.93 3.18 0.0
1 1 19 69.62 8.38 6.95 0.0
2 1 19 54.22 7.90 5.83 0.0
3 1 19 0.00 12.78 2.00 0.0
4 1 19 1.73 11.02 0.56 0.0
0 2 19 6.52 6.34 1.92 180.0
1 2 19 41.39 8.98 6.11 0.0
2 2 19 22.76 7.39 4.26 0.0
3 2 19 8.78 6.57 3.65 0.0
4 2 19 16.76 6.88 3.39 0.0
1 3 19 0.78 10.58 0.49 180.0
2 3 19 2.69 12.06 1.75 0.0
3 3 19 24.94 8.27 5.73 0.0
4 3 19 0.00 11.02 2.04 0.0
2 4 19 8.02 14.63 5.18 0.0
3 4 19 0.00 10.65 2.27 0.0
 
